# Supplementary material for: Transcriptional response to stress is pre-wired by promoter and enhancer architecture
Source: Nat Commun. 2017 Aug 15;8:255. doi: 10.1038/s41467-017-00151-0 (PMC5557961; doi:10.1038/s41467-017-00151-0)
Supplement: Supplementary file 2 — Supplementary Data 1 [file 41467_2017_151_MOESM2_ESM.txt]

chr	txStart	txEnd	TSS	TTS	strand	geneName	RefGeneName	NHS_ppRPK	NHS_gbRPK	HS30_ppRPK	HS30_gbRPK	FC	log2FC	dRPK	Regulation
chr16	89225627	89230083	89225627	89230083	+	LINC00304	NR_024347	440.0111	35.1596	1227.253	369.1277	10.4986319525819	3.39212944146331	333.9681	UpNoTSS
chr6	31795512	31798031	31795512	31798031	+	HSPA1B	NM_005346	192888.4	1	396724.9	2296.624	2296.624	11.1652989647398	2295.624	UpHC
chr2	198364720	198368187	198364720	198368187	+	HSPE1	NM_002157	7608.128	210.7927	29428.68	3289.233	15.6041124763808	3.963854397525	3078.4403	UpHC
chr2	198351307	198364640	198364640	198351307	-	HSPD1	NM_002156	8140.144	304.6279	20520	3152.248	10.3478637380227	3.37126105655713	2847.6201	UpHC
chr2	198364720	198418423	198364720	198418423	+	HSPE1-MOB4	NM_001202485	7608.128	85.11093	29428.68	827.1113	9.7180385644946	3.28066515757299	742.00037	UpHC
chr6	31783290	31785719	31783290	31785719	+	HSPA1A	NM_005345	81665.48	1	311345.7	36239.19	36239.19	15.1452630889059	36238.19	UpHC
chr6	31777396	31782835	31782835	31777396	-	HSPA1L	NM_005527	1144.02	63.87708	5741.321	838.1001	13.1205136490272	3.71375229536156	774.22302	UpHC
chr13	31709110	31736158	31736158	31709110	-	HSPH1	NM_006644	5672.126	63.18068	122829.9	3466.525	54.8668517021343	5.77786289023172	3403.34432	UpHC
chr6	160211491	160219461	160211491	160219461	+	MRPL18	NM_014161	6448.128	116.4175	22280.19	1378.365	11.8398436661155	3.56557812656293	1261.9475	UpHC
chr6	160199529	160210735	160210735	160199529	-	TCP1	NM_001008897	16968.33	340.9879	34881.2	1405.844	4.12285597230869	2.04364406305344	1064.8561	UpHC
chr12	125396190	125399587	125399587	125396190	-	UBC	NM_021009	32780.62	6683.331	51526.21	18144.11	2.71483037425499	1.44086205958908	11460.779	UpHC
chr12	569542	671058	569542	671058	+	B4GALNT3	NM_173593	20	1	17.44065	2.987532	2.987532	1.57895416614579	1.987532	UpNoTSS
chr11	289137	295688	289137	295688	+	ATHL1	NM_025092	5596.113	233.4399	18139.88	1209.374	5.180665344699	2.37313739286483	975.9341	UpHC
chr19	2389783	2426086	2389783	2426086	+	TMPRSS9	NM_182973	1	1.935832	17.44065	11.06161	5.71413738382256	2.51453572310957	9.125778	UpNoTSS
chr11	122928199	122933043	122933043	122928199	-	HSPA8	NM_006597	40028.84	1040.953	171661.6	5150.701	4.94806297690674	2.30686386245916	4109.748	UpHC
chr19	1354975	1378430	1354975	1378430	+	MUM1	NM_032853	2628.051	175.2103	9434.753	712.8887	4.06876022699579	2.02458926455602	537.6784	UpHC
chr13	31191829	31233686	31191829	31233686	+	USPL1	NM_005800	2108.051	93.18194	12941.21	308.4821	3.3105352818368	1.72706450585892	215.30016	UpHC
chr19	2511217	2702746	2702746	2511217	-	GNG7	NM_052847	1372.027	9.994994	3869.405	20.00184	2.00118579360828	1.00085511580642	10.006846	UpHC
chr1	27248212	27273362	27248212	27273362	+	NUDC	NM_006600	18904.4	431.3272	70742.64	1627.611	3.77349492450279	1.91590133372837	1196.2838	UpHC
chr19	5865836	5870551	5870551	5865836	-	FUT5	NM_002034	76.00221	1	1	2.048628	2.048628	1.03465803643359	1.048628	UpLC
chr5	172195092	172198203	172198203	172195092	-	DUSP1	NM_004417	68037.32	596.0313	67924.94	3560.215	5.97320140737575	2.57850436810861	2964.1837	UpHC
chr21	45138977	45182188	45138977	45182188	+	PDXK	NM_003681	13756.26	379.5349	26896.87	466.7558	1.2298099595057	0.298435395514793	87.2209	UnReg
chr7	75931874	75933614	75931874	75933614	+	HSPB1	NM_001540	18384.34	919.7378	124915.8	40036.44	43.5302756937901	5.44394725217845	39116.7022	UpHC
chr6	44214694	44221625	44214694	44221625	+	HSP90AB1	NM_001271969	172203.5	1441.841	325803.7	6222.808	4.31587671594857	2.10965365448536	4780.967	UpHC
chr22	41640780	41682255	41682255	41640780	-	RANGAP1	NM_002883	6192.126	287.85	13267.75	691.9027	2.40369185339587	1.26525195841507	404.0527	UpHC
chr21	47556175	47575481	47575481	47556175	-	FTCD	NM_006657	964.0199	149.9854	1035.405	558.1706	3.72149955929044	1.89588406510385	408.1852	UpNoTSS
chr5	132387661	132440709	132387661	132440709	+	HSPA4	NM_002154	8920.188	204.9875	29344.76	687.6317	3.35450551862918	1.7461001171264	482.6442	UpHC
chr19	42388445	42411604	42388445	42411604	+	ARHGEF1	NM_199002	5364.108	231.069	5842.192	89.20224	0.386041571997975	-1.37317187825962	-141.86676	DownHC
chr19	5916150	5978320	5978320	5916150	-	RANBP3	NM_001300865	1728.029	232.281	11169.56	283.9015	1.22223298504828	0.289519321437416	51.6205	UnReg
chr11	63953586	63972020	63953586	63972020	+	STIP1	NM_006819	5884.12	323.9817	48996.46	1497.043	4.62076407402023	2.20813143057129	1173.0613	UpHC
chr7	104756820	105029377	105029377	104756820	-	SRPK2	NM_182692	12480.24	95.10694	38031.09	67.86995	0.713617218680361	-0.486777668803653	-27.23699	DownHC
chr11	62327072	62341460	62341460	62327072	-	EEF1G	NM_001404	6444.142	813.3627	13768.9	751.7103	0.924200605707638	-0.113722059861254	-61.6524000000001	UnReg
chr12	57057124	57081781	57081781	57057124	-	PTGES3	NR_104219	9260.199	483.1233	61946.11	2145.45	4.44079182270861	2.1508169416303	1662.3267	UpHC
chr12	111051911	111086935	111051911	111086935	+	TCTN1	NM_001173975	3064.064	14.7792	15663.52	56.34658	3.81255954314171	1.93075986921521	41.56738	UpHC
chr7	157129709	157179018	157129709	157179018	+	DNAJB6	NM_005494	16115.55	365.2644	29559.69	1321.132	3.616919688861	1.85476156432814	955.8676	UpHC
chr1	155204238	155214653	155214653	155204238	-	GBA	NM_001171811	4636.113	59.2711	16121.18	38.09797	0.642774809308415	-0.637614704763524	-21.17313	DownLC
chr20	58630979	58648008	58630979	58648008	+	C20orf197	NM_001302813	56.00221	1	1	1.350982	1.350982	0.434008452839961	0.350982	UpLC
chr17	16284654	16286059	16284654	16286059	+	UBB	NM_001281718	5592.115	16.81465	9840.765	61.00449	3.62805589173726	1.85919668136563	44.18984	UpLC
chr2	136742745	136765112	136742745	136765112	+	DARS-AS1	NR_110199	11532.24	56.24729	8663.628	106.8432	1.89952618161693	0.925639597145653	50.59591	UpHC
chr2	136663450	136743254	136743254	136663450	-	DARS	NM_001349	9144.175	129.8548	10625.81	124.7892	0.960990275292095	-0.0574062631171138	-5.06560000000002	UnReg
chr17	64298925	64806862	64298925	64806862	+	PRKCA	NM_002737	1888.04	95.58662	1687.116	224.209	2.34561071413551	1.22996359845257	128.62238	UpHC
chr3	171757417	172118492	171757417	172118492	+	FNDC3B	NM_022763	2940.055	144.0209	2216.956	73.9689	0.513598373569392	-0.961287461054655	-70.052	DownHC
chr8	27317277	27336813	27336813	27317277	-	CHRNA2	NM_001282455	20	1	1	3.450156	3.450156	1.78666159532217	2.450156	UpNoTSS
chr16	88941262	89043504	89043504	88941262	-	CBFA2T3	NM_005187	5356.113	933.3376	26853.41	1349.437	1.44581874768572	0.531886702907993	416.0994	UpHC
chr1	114437370	114447525	114447525	114437370	-	AP4B1	NM_001253852	6372.137	97.32173	24474.61	601.6175	6.18173865178928	2.62801266200304	504.29577	UpHC
chr1	114447914	114456708	114447914	114456708	+	DCLRE1B	NM_022836	4020.089	196.2046	19264.91	536.2263	2.7329955566791	1.4504831143206	340.0217	UpHC
chr22	41220538	41253012	41253012	41220538	-	ST13	NM_001278589	852.0155	122.1607	6052.615	577.829	4.73007276480898	2.24186237735359	455.6683	UpHC
chr22	41253084	41328823	41253084	41328823	+	XPNPEP3	NM_022098	2992.071	72.87022	13260.02	119.7648	1.64353558971003	0.716802697393123	46.89458	UpHC
chr15	44580908	44707959	44580908	44707959	+	CASC4	NM_138423	5456.102	55.23752	9431.443	29.90682	0.541422207224365	-0.88517403187197	-25.3307	DownHC
chr19	18062110	18109930	18062110	18109930	+	KCNN1	NM_002248	96.00221	23.74912	517.7027	37.28709	1.57004091098954	0.650802152309736	13.53797	UpNoTSS
chr1	144146810	146467744	144146810	146467744	+	NBPF20	NM_001278267	1	1	1	3.603441	3.603441	1.8493752239489	2.603441	UpLC
chr1	145293370	146466121	145293370	146466121	+	NBPF10	NM_001302371	2825.752	11.40863	872.0327	17.59131	1.54193010028373	0.624737365603308	6.18268	UpLC
chr5	133706866	133727799	133706866	133727799	+	UBE2B	NM_003337	3740.077	154.8197	17459.91	221.0847	1.42801400596952	0.514010129397603	66.265	UnReg
chr15	43489425	43513323	43513323	43489425	-	EPB42	NM_000119	96.00221	26.6094	3887.736	289.6769	10.8862619976399	3.44443675755367	263.0675	UpHC
chr19	54681991	54693733	54693733	54681991	-	MBOAT7	NM_001146082	3424.075	386.0334	32454.32	2110.896	5.46816933457053	2.45105792004026	1724.8626	UpHC
chr17	74449432	74466199	74449432	74466199	+	AANAT	NM_001166579	56.00221	1.106497	1	3.915114	3.5382960821403	1.82305477679122	2.808617	UpLC
chr15	74833547	74890472	74833547	74890472	+	ARID3B	NM_006465	1644.031	79.07593	3235.136	118.4745	1.49823720062477	0.583266049080009	39.39857	UpHC
chr19	54695064	54698394	54695064	54698394	+	TSEN34	NM_001077446	3132.06	150.4232	8927.658	175.4401	1.16631011705641	0.221951446216473	25.0169	UnReg
chr21	40817796	40887433	40817796	40887433	+	SH3BGR	NM_001001713	15888.32	18.92281	33935.88	249.6085	13.190879155897	3.72146881653404	230.68569	UpHC
chr11	75273100	75283849	75273100	75283849	+	SERPINH1	NM_001207014	3380.066	246.0532	59017.93	6519.972	26.4982207099928	4.72782358441034	6273.9188	UpHC
chr8	21915374	21940038	21915374	21940038	+	DMTN	NM_001114135	368.0066	92.01505	1055.053	228.1626	2.4796226269507	1.31012057397774	136.14755	UpNoTSS
chr11	65190268	65194003	65190268	65194003	+	NEAT1	NR_028272	28412.52	10921.16	48152.72	14239.19	1.30381662753773	0.382740979120645	3318.03	UpHC
chr12	1675158	1703331	1703331	1675158	-	FBXL14	NM_152441	636.0133	29.61173	1279.575	182.4972	6.16300364754102	2.62363364495818	152.88547	UpHC
chr17	55333930	55757299	55333930	55757299	+	MSI2	NM_138962	3164.053	167.892	11461.18	211.0146	1.25684725895218	0.329809333814533	43.1226	UnReg
chr21	35445822	35478561	35445822	35478561	+	SLC5A3	NM_006933	15024.32	322.4866	45430.63	1359.612	4.21602634031926	2.07588388047827	1037.1254	UpHC
chr21	35445822	35515334	35445822	35515334	+	MRPS6	NM_032476	15024.32	288.8212	45430.63	1204.424	4.17013709519938	2.06009481372104	915.6028	UpHC
chr17	73975297	74002080	73975297	74002080	+	TEN1-CDK3	NR_037709	13064.3	121.1351	45438.53	104.1572	0.859843265907239	-0.217854388684125	-16.9779	UnReg
chr17	73975297	73996667	73975297	73996667	+	TEN1	NM_001113324	13064.3	81.67984	45438.53	65.17673	0.797953693347098	-0.325623068135118	-16.50311	UnReg
chr17	73996986	74002080	73996986	74002080	+	CDK3	NM_001258	676.0133	228.7349	535.1434	151.5998	0.662775116521353	-0.593408656397315	-77.1351	UnReg
chr7	157331749	158380482	158380482	157331749	-	PTPRN2	NM_130843	76.00221	1	381.4876	3.736489	3.736489	1.9016832750983	2.736489	UpNoTSS
chr1	16160709	16174642	16174642	16160709	-	FLJ37453	NR_024279	116.0022	548.4723	397.8249	707.3266	1.28963048817598	0.366957756159314	158.8543	UnReg
chr11	89933596	89956532	89956532	89933596	-	CHORDC1	NM_001144073	1244.02	96.82299	5134.636	1104.356	11.4059274558656	3.51171185688825	1007.53301	UpHC
chr19	46969747	46974820	46974820	46969747	-	PNMAL1	NM_018215	4112.082	123.1231	7908.589	138.6867	1.12640682373982	0.171727978918971	15.5636	UnReg
chr11	3402190	3430378	3402190	3430378	+	TSSC2	NR_024248	3992.082	243.9706	4159.656	67.11008	0.275074455692612	-1.86210592236034	-176.86052	DownHC
chr1	146032541	146066256	146066256	146032541	-	NBPF11	NM_001101663	1	1	1	5.069958	5.069958	2.34197379585925	4.069958	UpLC
chr18	19230857	19284766	19284766	19230857	-	ABHD3	NM_138340	8500.133	102.8327	15641.88	573.1356	5.57347614134414	2.4785774079312	470.3029	UpHC
chr10	121410881	121437329	121410881	121437329	+	BAG3	NM_004281	3768.084	105.8194	18669.51	2120.232	20.0363260422947	4.32454608812678	2014.4126	UpHC
chr19	49122789	49133663	49122789	49133663	+	SPHK2	NM_001204159	2016.046	221.804	20684.69	248.6061	1.12083686497989	0.164576312745235	26.8021	UnReg
chr19	49118583	49122675	49122675	49118583	-	RPL18	NR_073022	29964.72	1409.476	42507.64	524.1229	0.37185656229691	-1.42718186271825	-885.3531	DownHC
chr5	43192953	43280952	43192953	43280952	+	NIM1K	NR_072980	116.0022	5.898668	120.9812	14.68535	2.48960443272956	1.3159165341511	8.786682	UpNoTSS
chr19	42702744	42721944	42721944	42702744	-	DEDD2	NM_001270615	6172.115	175.3578	41190.8	1219.943	6.95687902106436	2.79844023270334	1044.5852	UpHC
chr19	42724491	42732353	42724491	42732353	+	ZNF526	NM_133444	4380.089	416.0053	9999.261	423.1637	1.01720747307787	0.0246139661701254	7.15840000000003	UnReg
chr11	2482683	2870340	2482683	2870340	+	KCNQ1	NM_181798	1	1	1	1	1	0	0	UpLC
chr12	124420954	124457163	124457163	124420954	-	CCDC92	NM_025140	2584.053	79.17881	8477.724	357.0677	4.50963711124226	2.17301134503829	277.88889	UpHC
chr16	222845	223709	222845	223709	+	HBA2	NM_000517	1	1	1	1	1	0	0	UnExp
chr6	53132195	53213743	53213743	53132195	-	ELOVL5	NM_001301856	8288.162	225.4532	22334.25	569.9233	2.52790069069767	1.33793978794057	344.4701	UpHC
chr10	77542518	78317126	77542518	78317126	+	C10orf11	NM_032024	1	1	1	1	1	0	0	UnReg
chr1	148250249	149109725	149109725	148250249	-	NBPF25P	NR_104217	227.3742	28.0169	1266.721	23.64839	0.844075897047853	-0.24455536684163	-4.36851	UnReg
chr1	161494329	161496687	161494329	161496687	+	HSPA6	NM_002155	200	1.872659	431.6028	91.53245	48.8783328945633	5.61112317452515	89.659791	UpLC
chr6	150920998	151164799	150920998	151164799	+	PLEKHG1	NM_001029884	1	1	17.44065	1	1	0	0	DownLC
chr6	83920109	84140938	84140938	83920109	-	ME1	NM_002395	2516.046	50.65351	2797.801	133.8378	2.64222163478898	1.40175148778076	83.18429	UpHC
chr16	88520013	88601574	88520013	88601574	+	ZFPM1	NM_153813	2016.035	647.4421	3792.809	920.2432	1.42135211781872	0.507264004053819	272.8011	UpHC
chr16	23847299	24231932	23847299	24231932	+	PRKCB	NM_212535	6884.108	574.6535	14615.3	181.5473	0.31592481382259	-1.66234683911666	-393.1062	DownHC
chr10	74451888	74647452	74451888	74647452	+	MCU	NM_138357	11900.22	63.07586	12707.65	163.5673	2.59318382658596	1.37472448012245	100.49144	UpHC
chr9	131314836	131395944	131314836	131395944	+	SPTAN1	NM_001130438	45664.81	12.94213	39180.22	21.88751	1.69118298147214	0.758032763935122	8.94538	UpLC
chr22	24108020	24110159	24110159	24108020	-	CHCHD10	NR_125756	4560.089	309.5107	11283.93	180.3199	0.582596659824685	-0.779430664724201	-129.1908	DownLC
chr3	185632357	185655924	185655924	185632357	-	TRA2B	NM_001243879	27540.55	1009.75	86599.93	573.0439	0.567510670958158	-0.817280575094067	-436.7061	DownHC
chr19	51883162	51891210	51891210	51883162	-	LIM2	NM_001161748	132.0044	3.11395	449.0435	16.9042	5.4285393150179	2.44056405687519	13.79025	UpNoTSS
chr19	51891542	51893828	51893828	51891542	-	C19orf84	NM_001193623	944.0199	33.17513	6400.08	121.9659	3.67642568393854	1.87830382227204	88.79077	UpHC
chr16	3014216	3018384	3014216	3018384	+	KREMEN2	NM_172229	1068.029	32.99507	9517.543	153.8163	4.66179644413544	2.22088601102025	120.82123	UpHC
chr16	3019342	3023490	3019342	3023490	+	PAQR4	NM_001284513	7228.139	384.3782	12816.71	433.8687	1.12875470044867	0.174731995502253	49.4905	UnReg
chr11	111783459	111784817	111783459	111784817	+	HSPB2	NM_001541	20	1	587.4653	63.91646	63.91646	5.99811560199757	62.91646	UpLC
chr11	111779343	111782750	111782750	111779343	-	CRYAB	NM_001289808	132.0044	10.05419	1829.952	529.3453	52.6492238559247	5.71834035838029	519.29111	UpHC
chr11	111783459	111797595	111783459	111797595	+	HSPB2-C11orf52	NR_037651	20	7.545109	587.4653	64.05074	8.48904104632551	3.08560159078078	56.505631	UpHC
chr1	2985741	3355185	2985741	3355185	+	PRDM16	NM_199454	20	1	1	1	1	0	0	UpLC
chr7	1473994	1499109	1499109	1473994	-	MICALL2	NM_182924	48421.03	377.4823	84251.39	736.118	1.95007289083488	0.963528050785469	358.6357	UpHC
chr19	49403306	49426540	49403306	49426540	+	NUCB1	NM_006184	2924.075	230.7792	32759.85	1443.84	6.25636972482789	2.64532577230232	1213.0608	UpHC
chr5	10225619	10250021	10250021	10225619	-	FAM173B	NR_047670	9744.175	75.22806	21596.44	244.1733	3.24577424966163	1.69856266093963	168.94524	UpHC
chr19	49384221	49401996	49401996	49384221	-	TULP2	NM_003323	1188.018	14.92713	553.6874	38.60669	2.58634379147231	1.37091405909484	23.67956	UpHC
chr5	10250281	10266501	10250281	10266501	+	CCT5	NM_012073	13300.3	787.335	21623.39	863.5863	1.09684733944255	0.13336274364878	76.2513	UnReg
chr14	23369853	23388396	23388396	23369853	-	RBM23	NM_001077351	19160.43	165.0537	32748.78	181.6364	1.1004685141866	0.138117868467383	16.5827	UnReg
chr12	57489186	57505196	57505196	57489186	-	STAT6	NM_001178081	1700.033	176.068	2839.303	189.1171	1.07411397869005	0.103147091801982	13.0491	UnReg
chr14	23388664	23392616	23388664	23392616	+	PRMT5-AS1	NR_120600	1220.022	8.525038	2853.433	5.736068	0.672849552107568	-0.571644137886166	-2.78897	UnReg
chr15	44086371	44092295	44092295	44086371	-	SERINC4	NM_001258032	1896.024	22.855	2399.976	74.24318	3.24844366659374	1.69974868667408	51.38818	UpHC
chr15	44084173	44094769	44084173	44094769	+	SERF2-C15ORF63	NR_037673	8184.175	841.4915	24802.46	935.2431	1.11141122637602	0.15239271815182	93.7516000000001	UnReg
chr15	44092618	44094769	44092618	44094769	+	HYPK	NM_001199885	7197.643	337.1784	14336.04	227.7715	0.675522216132469	-0.56592487814603	-109.4069	UnReg
chr7	100488336	100493592	100493592	100488336	-	ACHE	NM_001302621	5724.131	55.74188	7893.356	113.1584	2.03004276138516	1.02151011705999	57.41652	UpHC
chr9	86274877	86323168	86323168	86274877	-	UBQLN1	NM_053067	7860.155	141.7668	13850.34	129.8514	0.915950702139006	-0.126658142518734	-11.9154	UnReg
chr2	113973573	114036498	114036498	113973573	-	PAX8	NM_003466	1	12.76216	1	10.99648	0.861647244667047	-0.21483073894883	-1.76568	UnReg
chr11	111652918	111742004	111742004	111652918	-	ALG9	NM_001077691	1840.033	51.23942	7071.651	32.37306	0.631799891567859	-0.662460405403914	-18.86636	DownHC
chr17	44839871	44896126	44896126	44839871	-	WNT3	NM_030753	328.0066	19.5645	429.3961	37.62526	1.92313935955429	0.943463310807336	18.06076	UpHC
chr22	27017927	27026636	27017927	27026636	+	CRYBA4	NM_001886	56.00221	3.393812	34.88131	14.62934	4.31059233687664	2.10788612981491	11.235528	UpNoTSS
chr17	71330522	71640227	71640227	71330522	-	SDK2	NM_001144952	1	1	1	1	1	0	0	UpLC
chr19	55663135	55669100	55669100	55663135	-	TNNI3	NM_000363	2840.044	128.6482	10093.97	318.1239	2.47282045143267	1.3061574911506	189.4757	UpHC
chr19	55670028	55678090	55678090	55670028	-	DNAAF3	NM_001256715	400.0111	41.89928	3202.247	77.00247	1.83779936075274	0.877979270953811	35.10319	UpLC
chr7	76099336	76104317	76104317	76099336	-	FDPSP2	NR_003262	1	1	1	1.071293	1.071293	0.0993531129881655	0.0712930000000001	UpLC
chr14	102547074	102553512	102553512	102547074	-	HSP90AA1	NM_005348	68865.33	623.9765	98105.5	10522.06	16.8629107025665	4.07578167587205	9898.0835	UpHC
chr7	1192542	1199855	1199855	1192542	-	ZFAND2A	NM_182491	4820.089	65.47394	22491.68	757.138	11.5639596456239	3.53156357429751	691.66406	UpHC
chr18	71740587	71814999	71814999	71740587	-	FBXO15	NM_152676	1008.029	1.418463	2382.536	2.887768	2.0358430216368	1.02562632337962	1.469305	UpLC
chr17	7788122	7816075	7788122	7816075	+	CHD3	NM_001005271	920.0221	103.6248	1736.342	198.3032	1.9136654546016	0.93633864112345	94.6784	UpHC
chr7	1200009	1205594	1200009	1205594	+	LOC101927021	NR_110068	10920.23	142.3072	28565.23	201.8329	1.41829014976052	0.504152705214904	59.5257	UnReg
chr18	71815745	71826204	71815745	71826204	+	TIMM21	NM_014177	1848.029	151.7882	4367.247	140.5702	0.926094386783689	-0.110768855607809	-11.218	UnReg
chr19	49141295	49185502	49141295	49185502	+	SEC1P	NR_004401	440.0111	24.67846	293.181	42.4362	1.7195643488289	0.782043104814565	17.75774	UpHC
chr19	49164663	49176338	49176338	49164663	-	NTN5	NM_145807	40	2.035885	119.8778	2.984935	1.46616090790983	0.552043444743621	0.94905	UnReg
chr1	144614958	145370304	144614958	145370304	+	NBPF9	NM_001277444	1000	15.78318	1744.065	8.703924	0.551468335278442	-0.858650044697647	-7.079256	DownLC
chr17	40128438	40169183	40169183	40128438	-	DNAJC7	NM_001144766	2724.053	295.7885	4366.143	403.5068	1.3641733874035	0.448027023577404	107.7183	UpHC
chr11	113931287	114121397	113931287	114121397	+	ZBTB16	NM_001018011	1	1	1	1	1	0	0	UnReg
chr6	161768589	163148834	163148834	161768589	-	PARK2	NM_013988	2140.044	15.49367	3203.35	5.10125	0.329247363600748	-1.6027562065251	-10.39242	DownHC
chr19	11200037	11244505	11200037	11244505	+	LDLR	NM_001195799	12720.25	1531.487	44901.85	1969.669	1.28611538981395	0.363020086557164	438.182	UnReg
chr3	129800673	129817233	129800673	129817233	+	ALG1L2	NM_001136152	1	1	1	12.32589	12.32589	3.62361991611361	11.32589	UpNoTSS
chr12	2904107	2914587	2904107	2914587	+	FKBP4	NM_002014	3504.064	157.8863	23125.28	2083.107	13.1937159842241	3.72177904893695	1925.2207	UpHC
chr17	7258496	7260538	7258496	7260538	+	TMEM95	NM_198154	636.0133	52.20814	1639.208	202.4524	3.87779376932409	1.9552360793898	150.24426	UpNoTSS
chr20	61038552	61051026	61051026	61038552	-	GATA5	NM_080473	728.0177	21.63757	831.6345	30.30041	1.40036103869335	0.485798828300203	8.66284	UnReg
chr17	7255207	7258262	7255207	7258262	+	KCTD11	NM_001002914	3840.089	84.67315	9313.772	112.9949	1.33448324527905	0.416281192250532	28.32175	UnReg
chr1	148558187	148596267	148558187	148596267	+	NBPF15	NM_001170755	1	1.600472	1	1.443763	0.902085759700888	-0.148663500415764	-0.156709	UnReg
chr11	12132122	12285337	12132122	12285337	+	MICAL2	NM_001282663	3764.064	133.0183	7457.339	175.6241	1.32030028950904	0.400866093913452	42.6058	UpHC
chr2	73461363	73480150	73461363	73480150	+	CCT7	NM_006429	18584.37	261.9673	36343.12	451.6122	1.72392584876051	0.785697721105569	189.6449	UpHC
chr2	73455133	73460356	73460356	73455133	-	PRADC1	NM_032319	6656.157	56.32955	15300.79	35.40521	0.62853706447149	-0.669930272830995	-20.92434	DownLC
chr19	7112265	7294011	7294011	7112265	-	INSR	NM_001079817	40	6.97977	17.44065	2.685015	0.384685311980194	-1.37824934905287	-4.294755	DownHC
chr2	62095261	62115806	62115806	62095261	-	CCT4	NM_006430	9668.195	425.8357	27660.52	838.6481	1.9694170779951	0.977768673776666	412.8124	UpHC
chr8	10622470	10697409	10697409	10622470	-	PINX1	NM_017884	6564.12	132.6908	13495.79	65.44853	0.493240902911129	-1.01963565203996	-67.24227	DownHC
chr2	73114511	73119289	73114511	73119289	+	SPR	NM_003124	1804.031	50.98825	3708.026	145.7176	2.85786627311194	1.5149384106143	94.72935	UpHC
chr11	20409075	20530879	20409075	20530879	+	PRMT3	NM_001145166	4896.102	149.6936	20390.83	103.5479	0.691732311869044	-0.531714246410028	-46.1457	DownHC
chr17	40265128	40273382	40273382	40265128	-	KAT2A	NM_021078	14348.27	174.3609	21444.35	387.6788	2.22342738538285	1.1527852886747	213.3179	UpHC
chr17	40274755	40275371	40274755	40275371	+	HSPB9	NM_033194	96.00221	1	275.7403	1	1	0	0	UnExp
chr19	3136029	3163767	3136029	3163767	+	GNA15	NM_002068	96.00221	8.164723	17.44065	4.935997	0.604551679218021	-0.726062423461347	-3.228726	DownLC
chr17	79008946	79084312	79008946	79084312	+	BAIAP2	NM_017450	52984.94	149.0237	69940.09	170.9726	1.14728462653927	0.198223349816315	21.9489	UnReg
chr7	1855427	2272583	2272583	1855427	-	MAD1L1	NM_003550	12124.23	178.6607	21907.95	151.1	0.845737199059446	-0.241718659100104	-27.5607	UnReg
chr20	61340188	61394123	61340188	61394123	+	NTSR1	NM_002531	1	9.718796	17.44065	3.922495	0.403598861422752	-1.30900599036892	-5.796301	DownNoTSS
chr7	138728265	138794465	138794465	138728265	-	ZC3HAV1	NM_020119	20644.43	224.8694	33904.99	915.3886	4.07075662584594	2.02529697112646	690.5192	UpHC
chr1	162760491	162782608	162760491	162782608	+	HSD17B7	NM_016371	1620.728	15.6425	10104.35	75.70179	4.83949432635448	2.27485630969544	60.05929	UpHC
chr18	74724738	74844774	74844774	74724738	-	MBP	NM_001025100	20	1.834945	1	4.099717	2.23424516811131	1.15978750426859	2.264772	UpLC
chr10	131633495	131762091	131762091	131633495	-	EBF3	NM_001005463	1	1	1	1	1	0	0	UpLC
chr20	60884115	60942368	60942368	60884115	-	LAMA5	NM_005560	6408.128	251.9201	19853.48	319.1899	1.26702831572391	0.341448766387164	67.2698	UnReg
chr2	29415639	30144477	30144477	29415639	-	ALK	NM_004304	1	1	1	1	1	0	0	UpLC
chr1	147400505	147465753	147400505	147465753	+	GPR89B	NM_016334	24200.44	26.96979	17528.97	51.85074	1.92254889637628	0.943020290859408	24.88095	UpLC
chr3	71003864	71632904	71632904	71003864	-	FOXP1	NM_001244808	1376.024	55.83391	2097.079	49.54632	0.887387610862288	-0.172363683573161	-6.28759	UnReg
chr1	18957499	19062632	18957499	19062632	+	PAX7	NM_013945	1	1	1	1	1	0	0	UpLC
chr1	181057637	181059979	181057637	181059979	+	IER5	NM_016545	101782.5	1212.243	145282.6	5769.607	4.75944756950545	2.25079412920833	4557.364	UpHC
chr16	226649	227521	226649	227521	+	HBA1	NM_000558	1000	1	5121.858	1	1	0	0	UnExp
chr7	2945709	3083579	3083579	2945709	-	CARD11	NM_032415	1044.02	35.5562	2185.385	31.25647	0.879072285564824	-0.185946292729042	-4.29973	UnReg
chr2	56093096	56151298	56151298	56093096	-	EFEMP1	NM_001039348	96.00221	1.709839	259.403	6.217079	3.63606105604095	1.86237642519427	4.50724	UpHC
chr1	3689350	3692546	3689350	3692546	+	SMIM1	NM_001163724	6184.12	831.711	32958.96	1818.467	2.18641691645295	1.12856852724432	986.756	UpHC
chr7	26229555	26240413	26240413	26229555	-	HNRNPA2B1	NM_031243	66681.32	1647.635	104610.1	1392.339	0.845053060902445	-0.242886163791402	-255.296	UnReg
chr7	26241323	26253227	26241323	26253227	+	CBX3	NM_016587	15328.28	478.4111	80729.62	297.1386	0.6210947028612	-0.687114831382997	-181.2725	DownHC
chr14	65679610	65689065	65689065	65679610	-	LOC100128233	NR_103769	1	1	154.7591	2.863505	2.863505	1.51778212257211	1.863505	UpLC
chr9	33025208	33039062	33025208	33039062	+	DNAJA1	NM_001539	72713.45	112.8752	99361.08	1325.393	11.7421098700157	3.55361975593517	1212.5178	UpHC
chr4	2271323	2420370	2420370	2271323	-	ZFYVE28	NM_001172656	5632.115	81.08443	11228.72	119.5684	1.47461602677604	0.560339342012287	38.48397	UpHC
chr1	146373856	146467639	146373856	146467639	+	NBPF12	NM_001278141	1062.225	45.22809	76.28804	17.94998	0.396876808195968	-1.3332368350899	-27.27811	DownLC
chr19	19230424	19249310	19249310	19230424	-	TMEM161A	NM_001256766	27652.56	220.1216	85273.34	398.4629	1.81019445615514	0.856144683972519	178.3413	UpHC
chr11	86013252	86056985	86013252	86056985	+	C11orf73	NM_016401	9100.199	62.54139	18433.06	197.4083	3.15644247753368	1.65829945991349	134.86691	UpHC
chr11	70313960	70507945	70507945	70313960	-	SHANK2	NM_133266	1	1	1	1	1	0	0	DownLC
chr17	74708913	74722881	74722881	74708913	-	JMJD6	NM_001081461	4112.082	331.1745	13337.51	721.4977	2.17860282117132	1.12340320418418	390.3232	UpHC
chr17	74722911	74729963	74722911	74729963	+	METTL23	NM_001206984	9556.213	242.9918	25335.18	153.3787	0.631209365912759	-0.663809482603729	-89.6131	DownHC
chr9	125137600	125157982	125137600	125157982	+	PTGS1	NM_001271165	2140.044	51.44744	17603.85	223.8561	4.35116110733595	2.12140043550671	172.40866	UpHC
chr12	93397533	93771512	93771512	93397533	-	LOC643339	NR_040096	5248.106	51.62001	24191.79	104.6472	2.02726035891895	1.01953138451278	53.02719	UpHC
chr1	111489811	111506566	111506566	111489811	-	LRIF1	NM_018372	13112.26	383.6672	48572.79	754.7659	1.96724114023821	0.976173810947927	371.0987	UpHC
chr5	138609440	138615317	138609440	138615317	+	SNHG4	NR_003141	6360.133	969.7794	22833.87	1637.249	1.6882695177893	0.755545236355263	667.4696	UpHC
chr21	44473300	44496040	44496040	44473300	-	CBS	NM_000071	2276.046	1700.788	6409.797	2180.267	1.28191579432592	0.358301498229455	479.479	UnReg
chr12	133287392	133295752	133287392	133295752	+	PGAM5	NM_138575	27752.57	266.615	29607.26	381.3075	1.43018022241809	0.51619695791694	114.6925	UpHC
chr6	42531759	42588089	42531759	42588089	+	UBR2	NM_001184801	15992.34	97.597	21008.76	153.4286	1.57206266586063	0.652658727726555	55.8316	UpHC
chr22	42949867	42970388	42949867	42970388	+	SERHL2	NM_014509	17104.33	127.7795	32623.38	465.731	3.64480217875324	1.86584051455867	337.9515	UpHC
chrX	147062848	147108187	147062848	147108187	+	FMR1NB	NM_152578	332.0044	7.474397	4459.528	6.486121	0.86777849771694	-0.20460125616468	-0.988276	UnReg
chr9	95087749	95377437	95087749	95377437	+	CENPP	NM_001012267	2088.04	64.82127	3470.263	43.04264	0.664020313085504	-0.590700719068968	-21.77863	DownHC
chrX	123095555	123236505	123095555	123236505	+	STAG2	NM_001042750	2644.064	134.8067	3092.086	75.26655	0.558329445049838	-0.840811452243611	-59.54015	DownHC
chr20	48429249	48508779	48429249	48508779	+	SLC9A8	NM_015266	3756.069	136.9254	16265.33	59.76234	0.436459122996902	-1.19608155171113	-77.16306	DownHC
chr9	95218488	95244844	95244844	95218488	-	ASPN	NM_017680	1	1	1	1	1	0	0	DownLC
chr21	33031934	33041243	33031934	33041243	+	SOD1	NM_000454	43172.9	251.7581	64646.35	1458.064	5.79152766087764	2.5339439454638	1206.3059	UpHC
chr1	75171171	75199092	75199092	75171171	-	CRYZ	NM_001130043	1612.038	31.48193	14908.27	230.4844	7.32116487140401	2.8720732141506	199.00247	UpHC
chr1	75198839	75232360	75198839	75232360	+	TYW3	NM_138467	7596.157	108.8897	12224.4	176.1894	1.61805386551712	0.694259636334575	67.2997	UpHC
chr22	21213291	21245501	21213291	21245501	+	SNAP29	NM_004782	33472.66	666.7264	87429.93	799.3069	1.19885293277722	0.261654689472375	132.5805	UnReg
chr20	55904830	55919049	55904830	55919049	+	SPO11	NM_012444	504.0089	1	5750.575	1.10649	1.10649	0.145990412715426	0.10649	UpLC
chr8	1711869	1734736	1711869	1734736	+	CLN8	NM_018941	8928.184	234.0282	11639.57	278.5552	1.19026339560788	0.251280865540593	44.527	UnReg
chr12	104850691	105155792	104850691	105155792	+	CHST11	NM_001173982	10344.19	95.9234	35456.96	332.2423	3.46362097256769	1.79228106317219	236.3189	UpHC
chr2	191069359	191184771	191184771	191069359	-	HIBCH	NM_198047	3028.062	74.9562	20631.01	388.7964	5.18698119701906	2.37489513989288	313.8402	UpHC
chr7	32956426	32982782	32982782	32956426	-	RP9P	NR_003500	4080.089	116.2327	13736.65	426.8078	3.67201140470797	1.87657053954967	310.5751	UpHC
chr18	77724581	77730822	77724581	77730822	+	HSBP1L1	NM_001136180	1	1	1	1	1	0	0	UnReg
chr2	203130514	203168384	203130514	203168384	+	NOP58	NM_015934	21276.43	314.9481	41425.01	364.5195	1.15739545658475	0.210881885858521	49.5714	UnReg
chr9	91926112	91931618	91926112	91931618	+	CKS2	NM_001827	28080.6	416.5965	42534.8	340.9006	0.818299241592284	-0.2892995800634	-75.6959	UnReg
chrX	108780346	108787927	108780346	108787927	+	NXT2	NM_001242618	2744.064	10.78559	4586.465	26.99049	2.50245837269913	1.32334607065966	16.2049	UpLC
chr11	64083963	64085556	64085556	64083963	-	TRMT112	NM_001286082	232.0044	1354.744	1846.289	2310.44	1.70544398056017	0.77014736691533	955.696	UpLC
chr11	64085559	64089295	64085559	64089295	+	PRDX5	NM_012094	13752.27	143.3521	13752.99	135.0394	0.942012010985538	-0.0861826400611918	-8.31270000000001	UnReg
chr1	154897207	154909484	154909484	154897207	-	PMVK	NM_006556	9324.208	45.18258	7996.683	130.3282	2.88447892971141	1.52831072496531	85.14562	UpHC
chr16	28875077	28885534	28875077	28885534	+	SH2B1	NM_001145795	3244.064	291.0224	8125.601	240.6188	0.826805084419619	-0.27438083427541	-50.4036	UnReg
chr19	17513747	17516457	17516457	17513747	-	BST2	NM_004335	1112.015	80.93716	22706.27	341.8235	4.2233196717058	2.07837745181127	260.88634	UpHC
chr12	94071150	94244531	94071150	94244531	+	CRADD	NM_003805	6824.142	42.62449	5401.549	29.58683	0.694127483988665	-0.526727441265796	-13.03766	UnReg
chr10	73975757	73995618	73975757	73995618	+	ANAPC16	NM_001242548	8320.177	169.3153	14984.44	250.0911	1.47707324736749	0.562741370445041	80.7758	UpHC
chr10	73855789	73975867	73975867	73855789	-	ASCC1	NM_001198798	4304.086	66.50713	25933.9	88.37724	1.32883857715707	0.410165861514468	21.87011	UpHC
chr20	55743808	55841707	55841707	55743808	-	BMP7	NM_001719	1	1	17.44065	1	1	0	0	UnReg
chr1	12290095	12572098	12290095	12572098	+	VPS13D	NM_018156	5332.093	149.5857	14038.45	155.5901	1.0401402005673	0.0567780024344374	6.0044	UnReg
chr6	82455446	82462428	82462428	82455446	-	FAM46A	NM_017633	1636.024	15.94523	2032.619	82.31773	5.16253011088583	2.36807829119532	66.3725	UpHC
chrX	118722299	118739846	118739846	118722299	-	NKRF	NM_001173487	3336.069	180.2128	1209.812	279.5429	1.55118226896203	0.633368217694299	99.3301	UpHC
chr20	48909256	48931456	48909256	48931456	+	LINC01270	NR_034124	328.0066	7.911246	1293.705	9.762297	1.23397717628803	0.303315710564655	1.851051	UnReg
chr11	64018994	64036924	64018994	64036924	+	PLCB3	NM_000932	6596.124	261.2128	15135.21	252.4951	0.966626061203739	-0.0489702030986081	-8.71770000000001	UnReg
chr13	113863818	113919392	113863818	113919392	+	CUL4A	NM_001008895	8996.19	249.4185	13542.81	202.0582	0.810117132450079	-0.303797576781898	-47.3603	UnReg
chr19	49468565	49470136	49468565	49470136	+	FTL	NM_000146	24798.67	7066.112	24802.67	5470.902	0.774245016212593	-0.369137903533782	-1595.21	UnReg
chr18	77155771	77289323	77155771	77289323	+	NFATC1	NM_001278669	2988.051	102.9107	2784.774	71.98956	0.699534256398994	-0.515533386565476	-30.92114	DownHC
chr10	38645307	38667433	38645307	38667433	+	HSD17B7P2	NR_003086	21000.55	1	154228.8	3.990278	3.990278	1.99648926154785	2.990278	UpLC
chr3	72200407	72223490	72200407	72223490	+	LINC00870	NR_038221	1	24.31586	1	50.66423	2.08358783115218	1.05906991640567	26.34837	UpNoTSS
chr8	102064281	102088479	102064281	102088479	+	FLJ42969	NR_033962	40	1	880.6463	12.42732	12.42732	3.63544330201113	11.42732	UpHC
chr10	74766979	74856732	74856732	74766979	-	P4HA1	NM_001142595	38844.79	113.8765	46572.21	294.1668	2.58320900273542	1.36916437400628	180.2903	UpHC
chr19	8387467	8408146	8408146	8387467	-	KANK3	NM_198471	176.0022	5.953917	726.9906	10.86837	1.82541510068078	0.868224571169342	4.914453	UpLC
chr10	43277953	43330385	43277953	43330385	+	BMS1	NM_014753	15140.31	144.5039	33902.75	168.4498	1.16571109845478	0.221210285562162	23.9459	UnReg
chr19	1609288	1652328	1652328	1609288	-	TCF3	NM_003200	1568.029	511.0811	607.1127	507.8093	0.993598276281397	-0.00926542414945732	-3.27179999999998	UnReg
chr17	80376251	80400516	80376251	80400516	+	HEXDC	NM_173620	3980.089	182.1704	5786.56	60.35614	0.331316942818372	-1.5937161133367	-121.81426	DownHC
chr8	103838529	103876428	103876428	103838529	-	AZIN1	NM_148174	9996.213	226.7692	25869.9	538.5343	2.37481236428933	1.24781352952647	311.7651	UpHC
chr8	103876498	103990104	103876498	103990104	+	LOC100506753	NR_126338	8820.21	33.91006	7154.228	36.74679	1.08365452611998	0.115904892399131	2.83673	UnReg
chr1	120377387	120387503	120387503	120377387	-	NBPF7	NM_001047980	1	1	1	1	1	0	0	UpLC
chr1	147574322	148346929	148346929	147574322	-	NBPF8	NR_102404	1000	15.78318	1744.065	8.703924	0.551468335278442	-0.858650044697647	-7.079256	DownLC
chr16	87863628	87903100	87903100	87863628	-	SLC7A5	NM_003486	40456.79	454.3141	66043.27	976.8201	2.15009857717381	1.1044028056471	522.506	UpHC
chr1	184020784	184043344	184020784	184043344	+	TSEN15	NM_001300766	15784.31	117.8784	35768.01	162.9066	1.38198855770014	0.466745670850915	45.0282	UpHC
chr15	58245621	58358121	58358121	58245621	-	ALDH1A2	NM_003888	4780.089	156.2861	18603.27	380.1241	2.43223229705009	1.28228102392859	223.838	UpHC
chr17	48638428	48704832	48638428	48704832	+	CACNA1G	NM_001256360	20	1	1	1.069349	1.069349	0.096732777658402	0.0693490000000001	UpLC
chr22	39081547	39096459	39096459	39081547	-	JOSD1	NM_014876	3492.082	123.255	2335.731	211.1891	1.71343231511906	0.776889202904225	87.9341	UpHC
chr1	59246462	59249785	59249785	59246462	-	JUN	NM_002228	35912.6	945.0888	64019.05	1484.596	1.57085344784532	0.651548591243746	539.5072	UpHC
chr16	67862059	67881361	67881361	67862059	-	CENPT	NM_025082	672.0155	269.4549	429.3961	402.243	1.49280269165638	0.578023492612469	132.7881	UnReg
chr22	42969265	42978017	42978017	42969265	-	RRP7B	NR_002184	20692.45	125.4685	27022.94	175.9669	1.40247870979569	0.487978870295517	50.4984	UnReg
chr1	59250822	59365384	59250822	59365384	+	LINC01135	NR_034015	1164.02	17.59777	2067.501	22.96574	1.30503694502201	0.38409064943545	5.36797	UnReg
chr12	112123856	112194911	112123856	112194911	+	ACAD10	NM_001136538	11856.22	58.80996	43398.86	75.17716	1.27830659976643	0.354233905856322	16.3672	UpHC
chr16	67880818	67905219	67880818	67905219	+	NUTF2	NM_005796	5504.097	272.1828	8215.224	346.1203	1.27164648170274	0.346697656486636	73.9375	UnReg
chr3	134205046	134283870	134205046	134283870	+	CEP63	NM_025180	5924.131	26.52086	14571.6	27.3177	1.03004578282906	0.0427084628381414	0.79684	UnReg
chr12	112079949	112123800	112123800	112079949	-	BRAP	NM_006768	15764.39	155.7705	59491.78	132.578	0.851111089712109	-0.232580645564941	-23.1925	UnReg
chr9	214864	465259	214864	465259	+	DOCK8	NM_203447	3996.08	43.49004	5401.762	26.01454	0.598172363143377	-0.741366838520798	-17.4755	DownHC
chr17	76967334	76976061	76976061	76967334	-	LGALS3BP	NM_005567	876.0133	69.35556	689.9025	49.90072	0.719491270779156	-0.47495091129916	-19.45484	UnReg
chr5	795719	851101	851101	795719	-	ZDHHC11	NM_024786	441.0614	9.151369	4731.294	145.4878	15.8979274029929	3.99076678993629	136.336431	UpNoTSS
chr19	14625575	14629371	14629371	14625575	-	DNAJB1	NM_006145	23776.39	451.2353	98078.48	11528.35	25.548422297635	4.67516229745314	11077.1147	UpHC
chr4	159630278	159644552	159644552	159630278	-	PPID	NM_005038	7640.166	97.31838	72686.21	466.5082	4.79362891161978	2.26111823020367	369.18982	UpHC
chr1	37940118	37949978	37940118	37949978	+	ZC3H12A	NM_025079	25388.44	293.2177	38979.72	542.2165	1.84919430170825	0.886896822028958	248.9988	UpHC
chr22	18260055	18262247	18260055	18262247	+	LINC00528	NR_103718	580.0111	6.543717	707.3431	32.59672	4.98137679242547	2.31654454090495	26.053003	UpLC
chr22	18216905	18257261	18257261	18216905	-	BID	NM_001244570	14416.27	160.24	19298.26	378.9715	2.36502433849226	1.24185503043208	218.7315	UpHC
chr3	16628300	16646297	16646297	16628300	-	DAZL	NM_001190811	1	1	1	1	1	0	0	UnExp
chr20	49202644	49308067	49308067	49202644	-	FAM65C	NM_001290268	3304.075	199.552	11636.05	388.4349	1.9465347378127	0.960908091216369	188.8829	UpHC
chr1	12123433	12204264	12123433	12204264	+	TNFRSF8	NM_001281430	1004.02	107.7973	937.3818	23.46517	0.217678643157111	-2.19972822582131	-84.33213	DownHC
chr19	1009649	1021141	1021141	1009649	-	TMEM259	NM_033420	10800.23	622.8876	43424.24	505.6692	0.811814523198086	-0.300777945097584	-117.2184	UnReg
chr4	57396774	57469489	57396774	57469489	+	THEGL	NM_001256475	20696.41	18.96876	67013.79	117.0652	6.17147351750984	2.625614992227	98.09644	UpHC
chr14	77924372	77935815	77924372	77935815	+	AHSA1	NM_012111	8836.179	163.873	37883.66	528.6639	3.22605859415523	1.68977264206748	364.7909	UpHC
chr14	77893017	77923983	77923983	77893017	-	VIPAS39	NM_001193314	2392.049	33.30487	11426.97	72.79887	2.18583258244215	1.12818290616536	39.494	UpHC
chr8	143916216	143928262	143916216	143928262	+	GML	NM_002066	1	1	68.65923	1	1	0	0	UpLC
chrX	102930425	102941746	102941746	102930425	-	MORF4L2	NM_012286	9600.166	313.2614	19749.09	521.1937	1.66376610715524	0.734452633139722	207.9323	UpHC
chrX	102942211	102947484	102942211	102947484	+	MORF4L2-AS1	NR_038978	888.0177	36.8829	1609.844	51.66655	1.40082667035401	0.486278456631957	14.78365	UnReg
chr20	62496580	62522898	62496580	62522898	+	TPD52L2	NM_199359	5848.106	303.6041	25381.74	412.9855	1.36027642577949	0.443899855577112	109.3814	UnReg
chr19	1107632	1174282	1174282	1107632	-	SBNO2	NM_014963	11484.23	214.6226	29798.21	146.605	0.683082769475349	-0.549867693711998	-68.0176	UnReg
chr19	54704725	54711515	54704725	54711515	+	RPS9	NM_001013	48337.06	1200.698	82476.46	732.7334	0.610256200976432	-0.712513045196386	-467.9646	DownHC
chr8	22570764	22785421	22785421	22570764	-	PEBP4	NM_144962	1	2.157364	1	17.71018	8.20917564212623	3.03723735516648	15.552816	UpNoTSS
chr9	101050363	101471479	101471479	101050363	-	GABBR2	NM_005458	20	1	86.09989	1.17569	1.17569	0.233507707776414	0.17569	UpLC
chr1	148250248	148346756	148346756	148250248	-	NBPF14	NM_015383	219.3584	4.611057	228.8804	8.323879	1.80519976222372	0.852158493634959	3.712822	UpLC
chr15	42787503	42825259	42787503	42825259	+	SNAP23	NM_003825	11916.28	115.9169	42010.23	360.0742	3.10631322956359	1.63520331329043	244.1573	UpHC
chr4	128703452	128754526	128703452	128754526	+	HSPA4L	NM_014278	27592.52	48.17786	108503.7	572.6962	11.8871240856277	3.5713278133969	524.51834	UpHC
chr1	67218139	67244730	67218139	67244730	+	TCTEX1D1	NM_152665	1	1	1	5.476217	5.476217	2.45317961581076	4.476217	UpNoTSS
chrX	154505495	154563990	154563990	154505495	-	CLIC2	NM_001289	1456.035	27.78241	9135.629	213.0332	7.66791649824475	2.9388346264917	185.25079	UpHC
chr19	589892	617159	589892	617159	+	HCN2	NM_001194	496.0133	42.35883	7718.059	142.4017	3.36179493154084	1.74923172330332	100.04287	UpHC
chr4	40194586	40246384	40194586	40246384	+	RHOH	NM_001278365	268.0066	139.8522	345.5029	300.8713	2.15135192724891	1.10524354622387	161.0191	UpNoTSS
chr21	34113649	34144169	34144169	34113649	-	PAXBP1	NM_013329	23820.45	242.2837	31620.65	161.3551	0.665975878690973	-0.586458170328242	-80.9286	DownHC
chr21	34144410	34170016	34144410	34170016	+	C21orf62-AS1	NR_024623	3340.077	30.43509	5193.578	19.57689	0.643234174763406	-0.636584036548502	-10.8582	DownLC
chr1	78470635	78482995	78470635	78482995	+	DNAJB4	NM_007034	14468.28	317.7591	79623.49	1128.745	3.55220354035494	1.82871425011358	810.9859	UpHC
chr12	124247041	124420267	124247041	124420267	+	DNAH10	NM_207437	1176.013	21.73864	1038.716	26.47792	1.21801179834617	0.284528108066143	4.73928	UnReg
chr12	124457761	124800570	124457761	124800570	+	ZNF664-FAM101A	NM_001204299	8732.17	131.6186	10293.55	314.3946	2.38867910766411	1.25621305685983	182.776	UpHC
chr3	130064358	130203690	130064358	130203690	+	COL6A5	NM_001278298	744.0199	20.73494	1985.814	87.91238	4.23981839349427	2.08400247035065	67.17744	UpHC
chr13	21946709	22033509	22033509	21946709	-	ZDHHC20	NM_001286638	8128.173	30.80577	14740.27	33.84068	1.09851758290736	0.135557961768689	3.03491	UnReg
chr20	62375020	62436856	62436856	62375020	-	ZBTB46	NM_025224	116.0022	21.8089	34.88131	19.37817	0.888544126480474	-0.170484670379305	-2.43073	UnReg
chr3	138327541	138352213	138327541	138352213	+	FAIM	NM_001033030	928.0177	9.960219	2284.512	2.376857	0.238635013948991	-2.06712235552355	-7.583362	DownHC
chr2	27848505	27851745	27851745	27848505	-	CCDC121	NM_001142683	1126.551	27.24054	5835.719	91.44894	3.35708983742613	1.7472111448028	64.2084	UpLC
chr7	36429411	36493401	36429411	36493401	+	ANLN	NM_001284301	18704.4	150.1094	40854.56	432.5778	2.88175024348908	1.52694530494585	282.4684	UpHC
chr2	27851862	27873713	27851862	27873713	+	GPN1	NM_007266	13256.27	87.29271	38403.54	169.3945	1.94053432411481	0.956453951697062	82.10179	UpHC
chr7	36363758	36429734	36429734	36363758	-	KIAA0895	NM_001100425	1100.022	8.102842	1020.172	10.72809	1.32399101451071	0.404893331084084	2.625248	UnReg
chr5	140698056	140700351	140700351	140698056	-	TAF7	NM_005642	29376.69	396.7633	114791.7	238.3451	0.600723655640529	-0.735226618631906	-158.4182	DownLC
chr12	69979461	69995357	69979461	69995357	+	CCT2	NM_001198842	4056.08	305.9203	3994.586	468.3745	1.53103439032977	0.614506689239387	162.4542	UpHC
chr15	60639349	60690185	60690185	60639349	-	ANXA2	NM_001136015	34264.64	284.0384	13440.84	129.3517	0.455402156891463	-1.13478697045444	-154.6867	DownHC
chr11	69931515	70035652	69931515	70035652	+	ANO1	NR_030691	1	1.702308	51.21858	1	0.587437760969225	-0.767492088652463	-0.702308	DownLC
chr1	21766582	21811393	21766582	21811393	+	NBPF3	NR_046176	3112.06	11.84557	2615.885	8.817661	0.744384694024855	-0.425879703758781	-3.027909	UnReg
chr19	49316273	49339934	49339934	49316273	-	HSD17B14	NM_016246	156.0022	12.85129	224.5217	49.24969	3.83227598163297	1.93820146060339	36.3984	UpNoTSS
chr1	11006529	11042094	11042094	11006529	-	C1orf127	NM_001170754	1	1	68.65923	1	1	0	0	UnReg
chr12	122989189	123011560	123011560	122989189	-	RSRC2	NR_036434	37276.81	426.6893	70705.05	411.5541	0.964528756638613	-0.0521038431951903	-15.1352	UnReg
chr12	123011808	123110947	123011808	123110947	+	KNTC1	NM_014708	5696.124	144.6829	6926.396	132.1357	0.913277934019846	-0.130874118563332	-12.5472	UnReg
chr10	45406763	45432458	45406763	45432458	+	TMEM72	NM_001123376	1	2.544404	189.6404	8.472827	3.3299849394986	1.73551565244374	5.928423	UpNoTSS
chr11	44785975	44953977	44785975	44953977	+	TSPAN18	NM_130783	1	2.622501	1	7.735261	2.94957408977156	1.5605066483947	5.11276	UpNoTSS
chr1	44462154	44497164	44497164	44462154	-	SLC6A9	NM_001024845	864.0199	118.456	4352.226	199.4005	1.68332967515364	0.751317751909554	80.9445	UpHC
chr1	155278704	155290457	155278704	155290457	+	FDPS	NM_001135821	5780.133	715.3021	23753.82	932.0598	1.30302958707936	0.381869842653594	216.7577	UnReg
chr1	155290250	155293938	155293938	155290250	-	RUSC1-AS1	NM_001039517	2664.064	267.0441	3406.017	330.8695	1.23900696551618	0.309184298122103	63.8254	UnReg
chr10	45306471	45455137	45455137	45306471	-	TMEM72-AS1	NR_033842	1816.035	3.207618	6088.568	1.645937	0.513133733505673	-0.962593223204034	-1.561681	DownLC
chr12	56735381	56754037	56754037	56735381	-	STAT2	NM_005419	4424.086	128.1771	18149.81	393.8866	3.07298729648276	1.61964180294155	265.7095	UpHC
chr12	56754354	56756583	56756583	56754354	-	APOF	NM_001638	1	4.719374	1	9.179216	1.94500711323154	0.959775431409465	4.459842	UpLC
chrX	77359665	77382324	77359665	77382324	+	PGK1	NM_000291	7168.139	133.8	14746.89	335.4956	2.50744095665172	1.32621572973131	201.6956	UpHC
chr14	96968712	97001935	96968712	97001935	+	PAPOLA	NM_001252007	2916.058	114.0362	6944.05	139.4318	1.22269770476393	0.290067761391179	25.3956	UnReg
chr5	141032967	141061800	141061800	141032967	-	ARAP3	NM_022481	864.0199	94.47334	3682.861	96.70855	1.02365969065982	0.0337361799891385	2.23521000000001	UnReg
chr19	5993174	6110664	6110664	5993174	-	RFX2	NM_000635	888.0177	64.35639	1994.641	58.4217	0.90778398228987	-0.139579062521276	-5.93469	UnReg
chrX	100673250	100790975	100673250	100790975	+	ARMCX4	NR_028407	40	1.079138	103.5405	1	0.926665542312475	-0.109879368241294	-0.0791379999999999	UnReg
chr2	85766100	85772403	85766100	85772403	+	MAT2A	NM_005911	40116.78	1779.681	25663.25	601.0531	0.337730806813131	-1.56605431113154	-1178.6279	DownHC
chr2	85764589	85766009	85766009	85764589	-	LOC100630918	NR_038942	6728.151	2949.103	9874.97	231.8599	0.0786204822279859	-3.66895097704566	-2717.2431	DownHC
chr14	96967984	96968663	96968663	96967984	-	LOC730202	NR_122121	10032.19	1	26914.31	1	1	0	0	UnExp
chr1	156278751	156308206	156308206	156278751	-	CCT3	NM_001008800	12144.27	349.7023	35884.36	435.8128	1.24623944423585	0.317581284913879	86.1105	UnReg
chr1	156307104	156316785	156307104	156316785	+	TSACC	NM_144627	20	96.67221	259.9649	114.6732	1.18620645995369	0.24635513368542	18.00099	UnReg
chr15	102182048	102192594	102192594	102182048	-	TM2D3	NM_078474	9524.219	119.316	10321.81	129.8761	1.08850531362097	0.122348450168211	10.5601	UnReg
chr1	1682670	1709909	1709909	1682670	-	NADK	NM_023018	19300.4	587.6781	19388.99	381.746	0.649583504983425	-0.622413096571098	-205.9321	DownHC
chr7	139208673	139229731	139208673	139229731	+	CLEC2L	NM_001080511	1	4.088993	1	10.67232	2.61001180486247	1.38405633199747	6.583327	UpLC
chr9	96338908	96441869	96338908	96441869	+	PHF2	NM_005392	2392.049	73.27896	1193.475	95.73886	1.30649861843017	0.385705599066667	22.4599	UnReg
chr8	23386362	23430063	23386362	23430063	+	SLC25A37	NM_016612	8136.146	411.8167	30141.72	1403.506	3.40808422776444	1.76896099092657	991.6893	UpHC
chr16	21312169	21329912	21312169	21329912	+	CRYM-AS1	NR_026675	2316.058	37.18078	7144.297	109.4146	2.9427731209512	1.55717631907211	72.23382	UpHC
chr16	21269838	21314457	21314457	21269838	-	CRYM	NM_001888	1	9.236792	1	19.47813	2.10875485774715	1.07639139192228	10.241338	UpNoTSS
chr2	167051696	167232497	167232497	167051696	-	SCN9A	NM_002977	1364.031	13.48049	1471.422	17.56046	1.30265739598486	0.381457699327526	4.07997	UnReg
chr4	88343727	88380606	88343727	88380606	+	NUDT9	NM_024047	3472.071	52.34228	3706.922	83.90574	1.60302034989687	0.680792740220438	31.56346	UpHC
chr19	46093022	46105466	46105466	46093022	-	GPR4	NM_005282	116.0022	2.646119	154.7591	13.85198	5.23482881911207	2.38814236125237	11.205861	UpHC
chr1	16767166	16786584	16767166	16786584	+	NECAP2	NM_001145278	9584.197	199.6073	52428.28	412.5782	2.06694945525539	1.04750310983546	212.9709	UpHC
chr15	90773476	90808991	90808991	90773476	-	CIB1	NR_102428	5800.111	79.80289	5460.491	125.5272	1.57296559059453	0.653487111426449	45.72431	UpLC
chr15	90808894	90815443	90808894	90815443	+	NGRN	NR_028052	6091.446	100.4614	11849.75	123.2055	1.2263964069782	0.294425375395106	22.7441	UnReg
chr6	158530535	158589312	158589312	158530535	-	SERAC1	NM_032861	4540.089	20.07285	9831.261	15.60754	0.777544793091166	-0.363002305934735	-4.46531	UnReg
chr11	118443101	118473747	118443101	118473747	+	ARCN1	NM_001142281	10476.21	213.4761	11866.98	153.3356	0.718279938597342	-0.477381872962134	-60.1405	DownHC
chr19	14640378	14676792	14640378	14676792	+	TECR	NM_138501	4772.104	178.8074	8522.109	645.431	3.60964367246546	1.8518564278771	466.6236	UpHC
chr18	12792300	12884334	12884334	12792300	-	PTPN2	NM_002828	14536.3	126.1682	11513.07	88.67776	0.702853492401413	-0.508704099492353	-37.49044	UnReg
chr10	88998423	89102315	89102315	88998423	-	NUTM2A-AS1	NR_024397	222.8603	24.47999	678.4728	30.54131	1.2476030423215	0.319158975888822	6.06132	UnReg
chr17	77071018	77084685	77071018	77084685	+	ENGASE	NM_001042573	13076.22	243.2502	22401.38	1051.528	4.32282481165483	2.11197437024304	808.2778	UpHC
chr9	139388895	139440238	139440238	139388895	-	NOTCH1	NM_017617	1936.035	174.6754	1314.456	392.1129	2.24480894275897	1.16659266141913	217.4375	UpHC
chr12	131438451	131626008	131438451	131626008	+	GPR133	NM_198827	632.0155	7.305006	1192.371	15.38829	2.10654036423789	1.0748755602049	8.083284	UpHC
chr19	10501808	10514271	10514271	10501808	-	CDC37	NM_007065	4084.097	233.3758	11825.08	422.8684	1.81196336552462	0.857553787111387	189.4926	UpHC
chr11	43702142	43878169	43702142	43878169	+	HSD17B12	NM_016142	2284.053	57.43456	3162.952	63.56832	1.10679562966966	0.146388852397736	6.13376	UnReg
chr17	57697049	57774317	57697049	57774317	+	CLTC	NM_004859	10276.2	336.3845	34418.24	370.0651	1.10012530303864	0.137667854456367	33.6806	UnReg
chr20	43104525	43123244	43104525	43123244	+	TTPAL	NM_024331	59461.07	103.9405	82459.59	101.4369	0.975913142615246	-0.0351753428926362	-2.50360000000001	UnReg
chr11	113668596	113746292	113746292	113668596	-	USP28	NM_001301029	10480.2	39.31553	14066.71	30.36816	0.772421483317152	-0.372539804441241	-8.94737	UnReg
chr9	135136826	135230372	135230372	135136826	-	SETX	NM_015046	22012.43	381.6258	45368.13	218.3389	0.572128247094405	-0.80558952007156	-163.2869	DownHC
chr16	3292027	3306627	3306627	3292027	-	MEFV	NM_001198536	20	1	17.44065	2.577536	2.577536	1.36599257760649	1.577536	UpLC
chr19	3750770	3761673	3761673	3750770	-	APBA3	NM_004886	5220.1	163.4842	23552	373.1503	2.28248540225906	1.19060563341615	209.6661	UpHC
chr1	145764594	145827103	145827103	145764594	-	GPR89A	NM_001097612	725.0138	22.48433	1350.387	45.93707	2.04307044061353	1.03073894590761	23.45274	UpNoTSS
chr6	40346162	40347631	40346162	40347631	+	TDRG1	NR_024015	400.0111	26.86614	1537.874	69.94931	2.603623371277	1.38052076966749	43.08317	UpLC
chr17	79670399	79674556	79670399	79674556	+	MRPL12	NM_002949	14880.29	654.4838	24436.21	220.6499	0.337135770205466	-1.56859838907144	-433.8339	DownHC
chr1	144610814	144612719	144612719	144610814	-	PFN1P2	NR_003242	1	1	1	1	1	0	0	UnExp
chr1	154377668	154441926	154377668	154441926	+	IL6R	NM_000565	344.0089	2.53559	173.3032	1	0.394385527628678	-1.34232148333742	-1.53559	DownLC
chr21	37692486	37748944	37692486	37748944	+	MORC3	NM_015358	12504.22	214.3494	23951.18	123.9743	0.578374840330787	-0.789923299374749	-90.3751	DownHC
chr6	31465826	31478901	31465826	31478901	+	MICB	NM_005931	6032.104	53.12	26401.49	245.8472	4.62814759036145	2.21043487232946	192.7272	UpHC
chr1	32479294	32509482	32479294	32509482	+	KHDRBS1	NM_006559	13584.29	480.9187	72086.6	453.2894	0.942548917311803	-0.0853606001858544	-27.6293	UnReg
chr12	45609769	45826134	45609769	45826134	+	ANO6	NM_001204803	6920.144	59.82981	12327.27	70.32537	1.17542358901023	0.233180756482164	10.49556	UnReg
chr5	148961134	149014527	148961134	149014527	+	ARHGEF37	NM_001001669	20	1.337018	52.32196	3.387641	2.53372879048749	1.34126210713111	2.050623	UpLC
chr6	119280993	119399812	119399812	119280993	-	FAM184A	NM_024581	3612.071	48.71846	7082.472	41.05167	0.842630698917823	-0.247027617428072	-7.66679	UnReg
chr1	63988971	64038364	63988971	64038364	+	EFCAB7	NM_032437	956.0244	16.23811	6929.919	53.65582	3.30431435678167	1.72435094444392	37.41771	UpHC
chr1	63906440	63988944	63988944	63906440	-	ITGB3BP	NM_014288	6164.131	75.36302	28423.96	155.7897	2.06719024794919	1.04767116919027	80.42668	UpHC
chr1	1146705	1149548	1149548	1146705	-	TNFRSF4	NM_003327	636.0133	33.96708	1053.949	80.04215	2.35646249250745	1.23662271835554	46.07507	UpLC
chr17	19437166	19482346	19437166	19482346	+	SLC47A1	NM_018242	1	1	1	1	1	0	0	UpLC
chr11	107799276	107834208	107799276	107834208	+	RAB39A	NM_017516	20	1	707.3431	2.106136	2.106136	1.07459859884729	1.106136	UpLC
chrX	106183963	106243474	106243474	106183963	-	MORC4	NM_024657	40	1	467.5875	3.696086	3.696086	1.88599832556622	2.696086	UpLC
chr16	2390922	2476700	2390922	2476700	+	ABCA17P	NR_003574	596.0133	4.252709	932.9683	11.27987	2.65239639015978	1.40729639663594	7.027161	UpHC
chr13	41885340	41932854	41885340	41932854	+	NAA16	NM_001110798	8336.168	73.13694	17273.58	168.558	2.30469035209841	1.20457292961302	95.42106	UpHC
chr22	29168661	29185289	29168661	29185289	+	CCDC117	NM_001284264	3820.077	94.61944	28438.94	206.1731	2.1789718899203	1.12364758491909	111.55366	UpHC
chr10	102133332	102148111	102133332	102148111	+	LINC00263	NR_026762	4936.113	212.1126	20488.21	373.7819	1.76218621618895	0.817366386787886	161.6693	UpHC
chr15	90118817	90171253	90118817	90171253	+	TICRR	NM_152259	11284.27	202.8668	23983.85	292.9247	1.44392626097518	0.529997067957921	90.0579	UpHC
chr9	19408924	19452500	19408924	19452500	+	ACER2	NM_001010887	1744.042	41.48712	2458.919	41.70456	1.00524114472154	0.00754162733689441	0.217440000000003	UnReg
chr15	96670588	96870347	96870347	96670588	-	NR2F2-AS1	NR_125738	808.0177	47.90139	1929.079	40.62206	0.848035098772708	-0.237804118097207	-7.27933	UnReg
chr7	101459287	101927250	101459287	101927250	+	CUX1	NM_001202546	1296.024	209.4862	1589.093	177.3437	0.8465650720668	-0.240307128314085	-32.1425	UnReg
chr20	60963685	60982339	60982339	60963685	-	CABLES2	NM_031215	1976.046	130.6798	7276.739	92.32092	0.706466645954463	-0.501306645937487	-38.35888	DownHC
chr16	2325878	2390747	2390747	2325878	-	ABCA3	NM_001089	6556.124	192.153	6799.008	97.79815	0.508959787252866	-0.974376420949206	-94.35485	DownHC
chr17	80059345	80170689	80170689	80059345	-	CCDC57	NM_198082	4480.111	171.5059	14798.32	56.48477	0.3293459292071	-1.60232437670205	-115.02113	DownHC
chr11	65265232	65273939	65265232	65273939	+	MALAT1	NR_002819	4520.1	15031.39	30452.59	17772.05	1.18232911261034	0.241631679374054	2740.66	UnReg
chr5	173034147	173043666	173043666	173034147	-	BOD1	NM_001159651	1596.024	77.99049	6155.91	127.7687	1.63825999811003	0.712164336354782	49.77821	UpHC
chr5	139554652	139623374	139554652	139623374	+	CYSTM1	NM_032412	7536.146	103.4901	20658.21	170.0026	1.64269432535093	0.71606404673456	66.5125	UpHC
chr15	85174690	85185694	85174690	85185694	+	SCAND2P	NR_003654	4844.108	142.4054	20799.48	107.5465	0.755213636561535	-0.40504327984057	-34.8589	UnReg
chr1	20465822	20476879	20465822	20476879	+	PLA2G2F	NM_022819	1	1	1	1	1	0	0	UpLC
chr11	2323242	2339430	2323242	2339430	+	TSPAN32	NM_139022	176.0022	211.0574	773.5731	215.6429	1.02172631710615	0.0310088030948175	4.5855	UnReg
chr21	38071432	38118219	38071432	38118219	+	SIM2	NM_009586	1	1.915793	1	1.937406	1.01128149022363	0.0161846273347367	0.0216129999999999	UnReg
chr8	10383055	10396333	10383055	10396333	+	PRSS55	NM_198464	1	1	1	3.305747	3.305747	1.72497631452363	2.305747	UpNoTSS
chr10	72643264	72648011	72648011	72643264	-	PCBD1	NM_001289797	1024.02	41.01493	2095.975	155.1476	3.78271034474519	1.91942030845213	114.13267	UpHC
chr1	173469603	173572233	173572233	173469603	-	SLC9C2	NM_178527	96.00221	1	86.09989	1.092126	1.092126	0.127139311467175	0.0921259999999999	UpLC
chr3	186501360	186507685	186501360	186507685	+	EIF4A2	NM_001967	48120.95	1915.928	60035.82	717.9124	0.37470740027809	-1.41616362445526	-1198.0156	DownHC
chr16	855442	863861	855442	863861	+	PRR25	NM_001013638	556.0133	310.2639	1276.264	274.263	0.883966842420275	-0.177935839719744	-36.0009	UnReg
chr22	42904340	42915829	42915829	42904340	-	RRP7A	NM_015703	6292.159	385.8892	11215.69	381.0132	0.987364248597784	-0.0183456873052835	-4.87600000000003	UnReg
chr12	53845885	53874946	53845885	53874946	+	PCBP2	NM_001128911	16740.34	833.7715	33914.67	574.0636	0.68851429918149	-0.538441478081217	-259.7079	DownHC
chr11	65365225	65381720	65381720	65365225	-	MAP3K11	NM_002419	2488.04	262.8367	4195.26	287.4324	1.09357787554021	0.129055960811461	24.5957	UnReg
chr6	157802556	158094977	157802556	158094977	+	ZDHHC14	NM_153746	3792.071	128.0116	5114.988	115.6334	0.903304075568152	-0.146716376872245	-12.3782	UnReg
chr19	4969123	5153608	4969123	5153608	+	KDM4B	NM_015015	36196.82	122.0926	50035.6	97.20885	0.796189531552281	-0.328816192155534	-24.88375	UnReg
chr11	61281187	61348344	61348344	61281187	-	SYT7	NM_001252065	96.00221	2.99028	1	1.60581	0.537009912115253	-0.896979377202663	-1.38447	DownLC
chr2	87754973	87821030	87754973	87821030	+	LINC00152	NR_024205	1000	55.24864	5993.891	21.64547	0.391782856555383	-1.35187382465207	-33.60317	DownNoTSS
chrX	101967103	101972661	101967103	101972661	+	GPRASP2	NM_001004051	112.7007	15.896	371.4765	94.74202	5.9601170105687	2.57534065433007	78.84602	UpHC
chr19	11531272	11546603	11546603	11531272	-	CCDC151	NM_001302453	312.0044	9.68682	449.0435	28.93052	2.9865858971262	1.57849721569415	19.2437	UpHC
chr16	56225250	56382111	56225250	56382111	+	GNAO1	NM_138736	76.00221	1	259.403	1	1	0	0	UpLC
chr7	100331248	100395419	100331248	100395419	+	ZAN	NM_173059	1	1	17.44065	1.136367	1.136367	0.184428841508428	0.136367	UpLC
chr6	168456463	168476546	168476546	168456463	-	FRMD1	NM_001122841	76.00221	1.460049	145.0841	2.582813	1.76899062976654	0.822926406182608	1.122764	UpLC
chr13	45915479	45965618	45915479	45965618	+	TPT1-AS1	NR_024458	2964.064	114.7224	7082.258	152.656	1.33065556508581	0.412137183684631	37.9336	UpHC
chr19	11546465	11561782	11546465	11561782	+	PRKCSH	NM_002743	3872.071	271.4089	12782.72	315.97	1.16418437273059	0.219319557009243	44.5611	UnReg
chr14	100842832	100996640	100842832	100996640	+	WDR25	NM_024515	1632.038	50.74319	6007.772	58.51435	1.15314685576528	0.205576255047609	7.77116	UnReg
chr2	202047620	202094129	202047620	202094129	+	CASP10	NM_032974	2852.06	112.3138	7603.058	127.8167	1.13803201387541	0.186541142538745	15.5029	UnReg
chr19	50479723	50528805	50528805	50479723	-	VRK3	NM_016440	9348.228	208.9376	19450.81	207.5451	0.993335330739895	-0.00964726904817109	-1.39250000000001	UnReg
chr19	50887579	50921275	50887579	50921275	+	POLD1	NM_001256849	8228.162	421.6148	18648.76	366.4406	0.869135998072174	-0.202346154449525	-55.1742	UnReg
chr9	130213764	130265780	130213764	130265780	+	LRSAM1	NM_001005373	7052.17	73.03413	11225.2	61.52817	0.842457765978728	-0.247323731845459	-11.50596	UnReg
chr13	45907605	45915419	45915419	45907605	-	TPT1	NM_001286273	6508.128	1329.363	12576.53	1029.038	0.774083527223189	-0.369438846593967	-300.325	DownHC
chr5	14143828	14509458	14143828	14509458	+	TRIO	NM_007118	136.0022	6.203208	103.5405	3.214136	0.518140936109187	-0.948583525604169	-2.989072	DownLC
chr1	110453232	110469365	110453232	110469365	+	CSF1	NM_172212	4480.111	146.7574	6405.596	61.62071	0.41988145061169	-1.25194604022632	-85.13669	DownHC
chrX	101854275	101972661	101854275	101972661	+	ARMCX5-GPRASP2	NM_001199818	4540.1	31.27081	7765.754	13.04753	0.417243109468543	-1.26103987038672	-18.22328	DownHC
chr7	20174278	20257013	20257013	20174278	-	MACC1	NM_182762	2568.051	97.4745	5311.249	34.15256	0.350374303022842	-1.51303112548757	-63.32194	DownHC
chr9	130209952	130213711	130213711	130209952	-	RPL12	NM_000976	20108.39	1816.196	11926.56	325.3986	0.179164913918982	-2.48063995454044	-1490.7974	DownHC
chr1	119911398	119936753	119911398	119936753	+	HAO2	NM_001005783	1	1	1	1	1	0	0	UpLC
chr1	119911568	119912953	119911568	119912953	+	HAO2-IT1	NR_046780	1	1	1	1	1	0	0	UnExp
chr19	17003761	17137625	17137625	17003761	-	CPAMD8	NM_015692	1	1.027044	1	1.165265	1.13458138112875	0.182160094193199	0.138221	UnReg
chr17	79617488	79623607	79623607	79617488	-	PDE6G	NM_002602	20	5.612629	293.181	36.50385	6.50387723827818	2.70130002657058	30.891221	UpNoTSS
chr10	73156690	73377362	73156690	73377362	+	CDH23	NM_001171932	116.0022	1	137.3185	1	1	0	0	UnReg
chr19	17342693	17356151	17356151	17342693	-	NR2F6	NM_005234	4060.077	341.0851	813.0904	295.5011	0.86635593287423	-0.206968232643646	-45.584	UnReg
chr9	116638561	116818875	116638561	116818875	+	ZNF618	NM_133374	1456.024	55.86198	3181.496	64.39673	1.15278280504916	0.205120721493343	8.53475	UnReg
chr16	81478774	81745367	81478774	81745367	+	CMIP	NM_198390	1588.029	251.4809	430.4994	110.7571	0.440419530866957	-1.18304964673866	-140.7238	DownHC
chr1	6845383	7829766	6845383	7829766	+	CAMTA1	NM_015215	5912.115	75.17424	5627.601	27.22349	0.36213854639568	-1.46538634797065	-47.95075	DownHC
chr12	70132465	70216984	70132465	70216984	+	RAB3IP	NR_103519	4692.104	14.52656	13024.89	40.04991	2.75701267196088	1.46310589837208	25.52335	UpHC
chr12	70107412	70132348	70132348	70107412	-	LOC101928002	NR_110072	76.00221	1	1245.797	1	1	0	0	UpLC
chr1	45976706	45987610	45987610	45976706	-	PRDX1	NM_181697	175911.8	427.048	100037.2	656.9171	1.53827462018321	0.621313083149666	229.8691	UpHC
chr3	13590624	13679922	13590624	13679922	+	FBLN2	NM_001004019	40	1	225.6251	2.338414	2.338414	1.22553037164546	1.338414	UpLC
chr17	25799035	25950718	25799035	25950718	+	KSR1	NM_014238	572.0155	132.8223	983.0834	225.0132	1.69409203123271	0.760512250937251	92.1909	UpNoTSS
chr1	85731459	85742587	85742587	85731459	-	BCL10	NM_003921	10468.22	123.4105	22283.03	207.591	1.68211781007289	0.750278750810606	84.1805	UpHC
chr1	11796141	11810828	11796141	11810828	+	AGTRAP	NM_001040197	4952.104	183.3382	24352.74	163.6829	0.892792118609215	-0.16360380348817	-19.6553	UnReg
chr8	56792385	56925006	56792385	56925006	+	LYN	NM_002350	9944.208	131.684	13555.62	64.46029	0.489507381306765	-1.03059748042228	-67.22371	DownHC
chr10	126085871	126107545	126107545	126085871	-	OAT	NM_001171814	31396.56	93.2646	49555.66	1211.605	12.9910491226039	3.69944603859544	1118.3404	UpHC
chr1	153940314	153946840	153940314	153946840	+	CREB3L4	NM_130898	2180.044	105.0673	4956.919	204.8399	1.9496065854933	0.963183029400439	99.7726	UpHC
chr12	109185694	109251359	109251359	109185694	-	SSH1	NM_001161330	5472.115	72.8054	10259.77	101.2224	1.39031445469704	0.475411221743428	28.417	UpHC
chr7	24836155	25019831	25019831	24836155	-	OSBPL3	NM_015550	11000.22	78.0791	15748.73	92.31974	1.18238734821482	0.241702737548845	14.24064	UnReg
chr5	134368969	134680370	134368969	134680370	+	C5orf66	NM_001277348	500.0111	57.12235	810.8837	47.60382	0.833365924196046	-0.262977984525862	-9.51853	UnReg
chr2	25042038	25142055	25142055	25042038	-	ADCY3	NM_004036	268.0066	78.14409	86.09989	67.19855	0.859931314063546	-0.2177066639299	-10.94554	UnReg
chr7	4721929	4811074	4721929	4811074	+	FOXK1	NM_001037165	22592.43	173.55	15857.79	107.9513	0.622018438490349	-0.684970748093679	-65.5987	DownHC
chr7	97910978	97920839	97910978	97920839	+	BRI3	NM_015379	3137.562	145.8036	4788.013	105.8719	0.72612678973633	-0.461706614224077	-39.9317	UnReg
chr16	23701625	23724821	23724821	23701625	-	ERN2	NM_033266	1	1.463877	1	2.075654	1.41791557624035	0.503771635986972	0.611777	UnReg
chr20	31030861	31172875	31172875	31030861	-	NOL4L	NM_001256798	2612.049	252.0302	2196.206	281.8425	1.11828860192152	0.161292559227412	29.8123	UnReg
chr15	52121824	52204331	52121824	52204331	+	TMOD3	NM_014547	23148.45	83.14999	27803.78	81.99744	0.986138903925304	-0.020137221215201	-1.15255000000001	UnReg
chr17	37026111	37078023	37026111	37078023	+	LASP1	NM_006148	15612.3	277.1441	12256.62	222.2007	0.801751507609219	-0.318772933381902	-54.9434	UnReg
chr1	225997775	226033262	225997775	226033262	+	EPHX1	NM_001136018	5588.106	48.04756	17802.1	246.4498	5.12928856324858	2.35875873666075	198.40224	UpHC
chr19	19174802	19223841	19174802	19223841	+	SLC25A42	NM_178526	2652.049	215.4843	11685.49	386.2787	1.79260716441987	0.842059367716997	170.7944	UpHC
chr20	54987313	55034396	54987313	55034396	+	CASS4	NM_001164114	9744.186	429.5763	10413	481.0619	1.11985204956605	0.163308141696586	51.4856	UnReg
chr16	29674539	29681823	29674539	29681823	+	SPN	NM_003123	15344.31	494.204	27219.42	401.8363	0.813098032391482	-0.298498791395444	-92.3677	UnReg
chr7	149944300	150020758	150020758	149944300	-	ACTR3C	NM_001164458	5156.113	109.7809	11984.65	141.7704	1.2913940403112	0.368929274281442	31.9895	UpHC
chr7	150020295	150035245	150020295	150035245	+	LRRC61	NM_023942	2176.046	396.366	3498.738	399.8492	1.00878783750372	0.012622786965485	3.48320000000001	UnReg
chr5	131528303	131563556	131563556	131528303	-	P4HA2	NM_001017974	1908.04	36.17603	19823.01	541.5089	14.9687210011712	3.90387905081296	505.33287	UpHC
chr7	101006100	101202304	101006100	101202304	+	COL26A1	NM_001278563	172.0044	5.525969	293.181	25.36569	4.59027005037488	2.19857903138987	19.839721	UpNoTSS
chr3	130612904	130722046	130612904	130722046	+	ATP2C1	NM_001199184	3760.066	46.38497	9062.983	152.4126	3.28581866065667	1.71625286233597	106.02763	UpHC
chr15	84115979	84287493	84115979	84287493	+	SH3GL3	NM_001301109	1840.044	25.98343	15012.03	58.38402	2.24697124282668	1.16798166074531	32.40059	UpHC
chr2	238768186	238820755	238768186	238820755	+	RAMP1	NM_005855	20	1.84957	86.09989	3.523783	1.90519039560546	0.929935180957501	1.674213	UpLC
chrX	53111541	53117728	53111541	53117728	+	TSPYL2	NM_022117	9456.201	86.02422	10626.91	133.8295	1.55571884290261	0.637581352996939	47.80528	UpLC
chr2	242792032	242801058	242801058	242792032	-	PDCD1	NM_005018	1276.035	29.92021	1243.59	42.15879	1.40904057825797	0.494713159701898	12.23858	UnReg
chr19	13993167	14016909	14016909	13993167	-	C19orf57	NM_024323	6000.1	65.72699	14380.64	81.66123	1.24243069703937	0.313165380297746	15.93424	UnReg
chr14	103800338	103811361	103800338	103811361	+	EIF5	NM_001969	32916.67	611.1162	22598.96	743.3093	1.21631418051101	0.282515932827156	132.1931	UnReg
chr8	145736666	145743210	145743210	145736666	-	RECQL4	NM_004260	9244.186	450.0085	17408.91	510.6847	1.13483345314589	0.182480584784046	60.6762	UnReg
chr17	79224670	79269139	79269139	79224670	-	SLC38A10	NM_138570	17080.34	180.8611	26966.63	148.4573	0.820835989607494	-0.284834107497492	-32.4038	UnReg
chr2	241653180	241737229	241737229	241653180	-	KIF1A	NM_004321	1	1.082716	1	1	0.92360323482797	-0.114654868871374	-0.082716	UnReg
chr11	74971165	75062875	75062875	74971165	-	ARRB1	NM_004041	2796.058	95.03625	5690.53	72.72464	0.765230530455484	-0.386033660751095	-22.31161	UnReg
chr4	103715539	103790050	103790050	103715539	-	UBE2D3	NM_181893	7968.173	161.7104	13571.07	122.4622	0.757293284785642	-0.401075959059299	-39.2482	UnReg
chr17	80709939	80901062	80709939	80901062	+	TBCD	NM_005993	3432.071	121.9102	3751.52	87.14702	0.71484600960379	-0.484295601399063	-34.76318	UnReg
chr11	10594637	10673848	10673848	10594637	-	MRVI1	NM_001098579	1	1.016331	1	1	0.983931416044576	-0.0233703374333669	-0.0163310000000001	UnReg
chr13	50656304	51102779	50656304	51102779	+	DLEU1	NR_109974	3452.093	128.0547	5927.189	84.97847	0.663610706986936	-0.59159093132966	-43.07623	DownHC
chr9	140201345	140317714	140317714	140201345	-	EXD3	NM_017820	6952.137	148.6079	26537.45	61.6347	0.414747129863217	-1.26969609742275	-86.9732	DownHC
chr8	8086091	8096448	8086091	8096448	+	FAM86B3P	NR_024362	436.0133	35.48936	499.1587	4.680169	0.131875271912483	-2.92275402638404	-30.809191	DownHC
chr10	72191691	72201465	72201465	72191691	-	NODAL	NM_018055	1	1	1	1.927206	1.927206	0.946510790260612	0.927206	UpLC
chr15	43699411	43802707	43802707	43699411	-	TP53BP1	NM_005657	5424.12	64.31864	7808.359	134.4248	2.08998200210701	1.06349051858235	70.10616	UpHC
chr1	154947117	154951725	154947117	154951725	+	CKS1B	NR_024163	14908.93	490.7979	11008.2	750.3383	1.52881318359349	0.612412124442491	259.5404	UpHC
chr1	154934773	154946959	154946959	154934773	-	SHC1	NM_003029	7288.151	185.2737	29452.75	213.8843	1.15442342868955	0.207172484317397	28.6106	UnReg
chr19	39078279	39108675	39108675	39078279	-	MAP4K1	NM_001042600	332.0044	3.523185	223.4184	33.04041	9.37799462702072	3.22927945248881	29.517225	UpHC
chr1	16888921	16940100	16940100	16888921	-	NBPF1	NM_017940	6664.131	32.54046	5323.277	48.87937	1.50211060323056	0.586991045114166	16.33891	UpHC
chr3	37035267	37092337	37035267	37092337	+	MLH1	NM_001167618	11036.19	259.8285	33444.45	311.382	1.19841356895029	0.261125863811227	51.5535	UnReg
chr3	37027356	37034795	37034795	37027356	-	EPM2AIP1	NM_014805	23396.5	611.5127	40590.92	694.3997	1.13554420047204	0.183383863297765	82.8870000000001	UnReg
chr22	24407819	24574596	24407819	24574596	+	CABIN1	NM_001199281	6488.106	73.97815	17743.59	117.4976	1.58827437560955	0.667460160678866	43.51945	UpHC
chr4	155243805	155412877	155412877	155243805	-	DCHS2	NM_001142552	232.0044	13.26666	172.1998	18.42673	1.38895019545236	0.473994868533045	5.16007	UnReg
chr11	215029	236362	236362	215029	-	SIRT3	NM_012239	11616.28	94.81504	32827.16	141.5387	1.49278743119235	0.578008744308203	46.72366	UpHC
chr2	10861774	10925236	10861774	10925236	+	ATP6V1C2	NM_144583	20	1	17.44065	1	1	0	0	UnReg
chr12	48436680	48499775	48499775	48436680	-	SENP1	NR_051991	3992.071	111.4814	6252.831	131.7379	1.18170295672641	0.240867432542201	20.2565	UnReg
chr12	48499655	48540187	48499655	48540187	+	PFKM	NM_001166686	2268.04	53.23723	8218.108	61.09709	1.14763841018776	0.198668159433978	7.85986	UnReg
chr1	3371146	3397677	3371146	3397677	+	ARHGEF16	NM_014448	252.0044	28.50349	538.4535	18.33521	0.643261930381157	-0.636521785459001	-10.16828	DownLC
chr10	72432558	72522195	72432558	72522195	+	ADAMTS14	NM_080722	2868.062	283.617	1429.92	113.013	0.398470472503411	-1.32745527343499	-170.604	DownHC
chr6	134274300	134308638	134274300	134308638	+	TBPL1	NM_004865	6908.162	339.4115	14928.38	232.6632	0.68549003201129	-0.54479240754433	-106.7483	DownHC
chr20	45837858	45985633	45985633	45837858	-	ZMYND8	NM_001281776	3088.073	1013.898	9738.328	878.2535	0.866214846069329	-0.207203195897892	-135.6445	UnReg
chr6	108532420	108582464	108582464	108532420	-	SNX3	NM_003795	2444.053	98.63712	8177.923	365.207	3.70253105524573	1.88851183627337	266.56988	UpHC
chr2	33050509	33154206	33050509	33154206	+	LINC00486	NR_027098	464.0089	21.29147	378.1775	30.14289	1.41572611003374	0.501542184971774	8.85142	UpNoTSS
chr20	26167654	26189869	26189869	26167654	-	MIR663AHG	NR_040095	96.00221	8.381663	450.1469	26.01912	3.104290878791	1.63426374751461	17.637457	UpLC
chr11	57174426	57194621	57194621	57174426	-	SLC43A3	NM_199329	11604.25	610.1939	22077.06	728.432	1.1937713569408	0.255526543642181	118.2381	UnReg
chr19	39514662	39523236	39523236	39514662	-	FBXO27	NM_178820	756.0133	60.2819	985.2902	95.38964	1.58239272484776	0.662107698341745	35.10774	UpLC
chr1	100818022	100985833	100818022	100985833	+	CDC14A	NM_003672	9912.204	201.6958	19904.7	211.1825	1.04703469283941	0.0663092458581784	9.48670000000001	UnReg
chr13	113344642	113541482	113344642	113541482	+	ATP11A	NM_015205	2084.042	84.05239	1258.824	77.56281	0.922791249600398	-0.115923771206698	-6.48958	UnReg
chr7	142552775	142568847	142552775	142568847	+	EPHB6	NM_001280794	1668.029	90.90451	4976.78	49.06918	0.539788179926387	-0.889534709316927	-41.83533	DownHC
chr6	168643617	168663258	168643617	168663258	+	LOC101929420	NR_110870	1	1	1	1.101852	1.101852	0.139930455120266	0.101852	UpLC
chr15	78857861	78887611	78857861	78887611	+	CHRNA5	NM_000745	15132.33	36.3244	50375.59	206.8922	5.69568113995001	2.5098683824895	170.5678	UpHC
chr11	3249040	3253616	3253616	3249040	-	MRGPRE	NM_001039165	96.00221	5.140252	240.859	28.98234	5.63831111782068	2.4952630869458	23.842088	UpHC
chr2	220144039	220151622	220144039	220151622	+	DNAJB2	NM_006736	272.0044	37.63667	761.8719	138.2433	3.67310126002114	1.87699866882118	100.60663	UpHC
chr16	46736193	46782221	46782221	46736193	-	MYLK3	NM_182493	796.0133	51.20529	1070.287	153.5649	2.99900459503305	1.58448373268559	102.35961	UpHC
chr22	42896584	42908566	42896584	42908566	+	SERHL	NR_027786	4052.093	99.97412	16517.01	269.9802	2.70050088963024	1.43322702355927	170.00608	UpHC
chr16	87636492	87731761	87636492	87731761	+	JPH3	NM_020655	1	1	1	1	1	0	0	UpLC
chr11	129872518	129875381	129872518	129875381	+	LINC00167	NR_024233	756.0133	1193.581	1089.934	1636.452	1.37104394255606	0.455274810863138	442.871	UnReg
chr1	3696783	3713068	3713068	3696783	-	LRRC47	NM_020710	13596.3	451.913	40736.17	500.279	1.10702502472821	0.146687835166642	48.366	UnReg
chr11	129769600	129872730	129872730	129769600	-	PRDM10	NM_199437	2040.033	92.06374	3475.78	92.13164	1.00073753249651	0.00106364228802615	0.0679000000000087	UnReg
chr12	6833448	6841041	6833448	6841041	+	COPS7A	NM_001164093	1540.033	76.62991	2353.171	59.58209	0.777530470804416	-0.36302888045823	-17.04782	UnReg
chr2	242823513	243020873	242823513	243020873	+	LINC01237	NR_110220	444.0089	44.32022	1189.061	34.36441	0.775366412892355	-0.367049852709184	-9.95581	UnReg
chr13	114747193	114898095	114898095	114747193	-	RASA3	NM_007368	4336.102	87.22793	6108.215	37.29492	0.427557090945526	-1.22581102149764	-49.93301	DownHC
chr16	903634	1020984	1020984	903634	-	LMF1	NR_033646	12756.27	85.95602	26184.01	33.82595	0.393526247492613	-1.34546823078213	-52.13007	DownHC
chr13	52344912	52378298	52378298	52344912	-	DHRS12	NM_001031719	2620.055	27.32086	2772.851	10.36031	0.379208780397103	-1.39893572535398	-16.96055	DownHC
chrX	102024094	102140338	102024094	102140338	+	LINC00630	NR_038988	3332.071	18.46415	6428.341	11.26998	0.610370907948646	-0.712241894114706	-7.19417	DownLC
chr19	48281841	48287943	48281841	48287943	+	SEPW1	NM_003009	14092.26	70.06802	20857.78	422.118	6.02440314425896	2.59081831628513	352.04998	UpHC
chr5	137890570	137911318	137911318	137890570	-	HSPA9	NM_004134	3544.064	788.0778	18153.12	765.124	0.970873687851631	-0.0426444838605434	-22.9538	UnReg
chr1	180941849	180992257	180992257	180941849	-	STX6	NM_005819	8512.193	125.6177	19481.92	108.1608	0.861031526608113	-0.21586203212182	-17.4569	UnReg
chr17	71279762	71308143	71308143	71279762	-	CDC42EP4	NM_012121	6344.12	115.5295	5969.58	106.4026	0.920999398422048	-0.118727880909309	-9.12689999999999	UnReg
chr22	22273791	22307250	22307250	22273791	-	PPM1F	NM_014634	8620.155	622.419	36881.15	854.5039	1.37287566735591	0.457200975658949	232.0849	UpHC
chr11	73087712	73108519	73087712	73108519	+	RELT	NM_032871	3444.053	162.6955	1455.084	72.62062	0.446359118721784	-1.16372319567315	-90.07488	DownHC
chr14	77507391	77535846	77507391	77535846	+	LOC283575	NR_110554	520.0111	4.902054	464.2774	8.493419	1.73262452841197	0.792959046484302	3.591365	UpLC
chr16	23533333	23568696	23568696	23533333	-	EARS2	NR_003501	11476.23	101.952	25369.18	136.6523	1.34035918863779	0.422619665031455	34.7003	UnReg
chr16	23568861	23585710	23568861	23585710	+	UBFD1	NM_019116	2436.046	298.3278	2913.479	226.7741	0.760150746930055	-0.395642544380645	-71.5537	DownHC
chr6	5004049	5240729	5004049	5240729	+	LOC100129461	NR_126015	4372.082	17.44833	13194	10.61934	0.608616412000461	-0.716394856676608	-6.82899	DownHC
chr6	5108652	5261183	5261183	5108652	-	LYRM4	NM_001164841	6504.153	137.4156	6130.96	44.10603	0.320968143354903	-1.63949798042016	-93.30957	DownHC
chr6	37600283	37665766	37665766	37600283	-	MDGA1	NM_153487	232.0044	3.08545	538.4535	2.739588	0.887905491905557	-0.171521969680483	-0.345862	UnReg
chr15	41523436	41574083	41523436	41574083	+	CHP1	NM_007236	5332.104	85.6526	9755.982	78.35323	0.914779352874285	-0.128504291273802	-7.29937000000001	UnReg
chr17	40172086	40177656	40172086	40177656	+	NKIRAS2	NM_001144928	4672.093	190.0446	16857.21	263.5976	1.38703020238407	0.471999202481504	73.553	UnReg
chr1	245912641	246670644	246670644	245912641	-	SMYD3	NM_001167740	7588.151	28.16519	16238.17	26.6944	0.947779865855689	-0.0773760814571331	-1.47079	UnReg
chr16	84328311	84363457	84328311	84363457	+	WFDC1	NM_021197	20	1	1	1	1	0	0	UpLC
chr10	127729910	128077127	128077127	127729910	-	ADAM12	NM_001288974	1	1	1	1	1	0	0	UnExp
chr13	21512702	21523567	21523567	21512702	-	LINC00367	NR_104058	1	1	17.44065	1	1	0	0	UpLC
chr19	14583277	14586174	14586174	14583277	-	PTGER1	NM_000955	484.0089	27.09588	901.3971	123.0113	4.53985255322949	2.18264544197016	95.91542	UpNoTSS
chr17	79762007	79771889	79762007	79771889	+	GCGR	NM_000160	20	1	68.65923	2.40904	2.40904	1.26845834846328	1.40904	UpLC
chr9	117164359	117267736	117267736	117164359	-	DFNB31	NM_001173425	5168.106	81.22224	22370.02	161.8118	1.9922105078609	0.994370098511011	80.58956	UpHC
chr3	97540883	97663830	97540883	97663830	+	CRYBG3	NM_153605	1140.022	3.223449	1993.538	5.612324	1.74109284806429	0.799993140306765	2.388875	UpLC
chr19	18367905	18385319	18385319	18367905	-	KIAA1683	NM_025249	3632.071	54.5033	1415.79	88.84858	1.63015046795332	0.70500513583746	34.34528	UpLC
chr4	186317839	186321390	186317839	186321390	+	ANKRD37	NM_181726	1480.033	20.87067	3395.197	30.98877	1.48479996090207	0.570268577588905	10.1181	UnReg
chr17	74306867	74350230	74350230	74306867	-	PRPSAP1	NM_002766	13820.29	64.48466	10525.36	93.69784	1.45302526213211	0.539059785720855	29.21318	UpHC
chr6	170140214	170151638	170151638	170140214	-	TCTE3	NM_174910	21680.48	200.6615	54557.86	263.6631	1.31396954572751	0.393931838265221	63.0016	UnReg
chr22	44420156	44565112	44420156	44565112	+	PARVB	NM_013327	2856.058	76.68231	5130.222	92.21566	1.20256758044978	0.26611797111812	15.53335	UnReg
chr2	61705068	61765418	61765418	61705068	-	XPO1	NM_003400	6188.128	393.3789	8765.175	429.8134	1.09261935502896	0.127790884763012	36.4345	UnReg
chr4	3371723	3441640	3371723	3441640	+	RGS12	NM_198227	116.0022	18.84988	154.7591	20.4519	1.08498833944831	0.117679537867462	1.60202	UnReg
chr22	47022657	47075688	47022657	47075688	+	GRAMD4	NM_015124	628.0177	58.97609	259.403	54.15485	0.918250938643101	-0.12303962919582	-4.82124	UnReg
chr10	105353783	105615164	105615164	105353783	-	SH3PXD2A	NM_014631	1	1	17.44065	1	1	0	0	UnReg
chr4	77079891	77135052	77135052	77079891	-	SCARB2	NM_005506	6764.131	43.02965	5789.657	36.1873	0.840985227627926	-0.249847635923126	-6.84235	UnReg
chr13	111806060	111958081	111806060	111958081	+	ARHGEF7	NM_003899	4844.12	82.9531	26059.93	62.76724	0.756659365352229	-0.402284124289925	-20.18586	DownHC
chr17	75315596	75496678	75315596	75496678	+	SEPT9	NM_006640	4092.082	121.9623	7208.756	91.11493	0.747074546806677	-0.420675885417325	-30.84737	DownHC
chr19	10764936	10796443	10764936	10796443	+	ILF3	NM_004516	5056.091	548.6183	9345.13	374.5018	0.682627247395867	-0.550830093432782	-174.1165	DownHC
chr19	12810007	12834810	12834810	12810007	-	TNPO2	NM_001136195	6148.139	674.6236	7405.017	409.3692	0.606811264829751	-0.720680226897721	-265.2544	DownHC
chr16	2205798	2228130	2205798	2228130	+	TRAF7	NM_032271	13120.29	346.9475	14050.8	192.3082	0.554286167215501	-0.851297090759884	-154.6393	DownHC
chr6	75947390	75953644	75953644	75947390	-	COX7A2	NM_001865	5828.117	241.5375	26089.21	89.93443	0.372341479066398	-1.42530175264349	-151.60307	DownHC
chr6	170151717	170181680	170151717	170181680	+	ERMARD	NM_018341	11492.25	128.1175	29292.22	46.73497	0.364782094561633	-1.45489317876496	-81.38253	DownHC
chr19	10762537	10764548	10764548	10762537	-	ILF3-AS1	NR_024333	8208.184	698.2467	10435.28	149.2335	0.213726036943676	-2.22616542141762	-549.0132	DownHC
chr4	3943668	3957148	3957148	3943668	-	FAM86EP	NR_024253	1086.683	24.11207	1206.134	4.743452	0.19672520857811	-2.34574625694355	-19.368618	DownHC
chr21	45719916	45747264	45719916	45747264	+	PFKL	NM_002626	16192.36	406.6456	17768.54	76.65642	0.188509158835113	-2.40729347545177	-329.98918	DownHC
chr19	917341	921015	917341	921015	+	KISS1R	NM_032551	4760.077	195.1415	2877.494	33.97391	0.174098846221844	-2.52202145281471	-161.16759	DownHC
chr1	154966061	154966791	154966061	154966791	+	LENEP	NM_018655	3484.053	1	3608.685	1	1	0	0	UnExp
chrX	74493893	74524732	74493893	74524732	+	UPRT	NM_145052	1112.027	18.90081	4104.534	74.03404	3.9169771030977	1.96974069496113	55.13323	UpHC
chr7	76018645	76039012	76039012	76018645	-	SSC4D	NM_080744	116.0022	45.14475	86.09989	105.6848	2.34102082744948	1.22713776978714	60.54005	UpNoTSS
chr11	112046207	112089649	112046207	112089649	+	BCO2	NM_031938	248.0066	4.40862	1675.193	9.951718	2.25733177275429	1.17461847512296	5.543098	UpLC
chr17	54965269	54991409	54991409	54965269	-	TRIM25	NM_005082	9464.208	151.0939	16731.18	136.0842	0.900659788383251	-0.150945843788794	-15.0097	UnReg
chr7	76026840	76071388	76026840	76071388	+	ZP3	NM_007155	9288.206	91.87752	6237.597	64.60048	0.703115190745244	-0.508167030762815	-27.27704	DownHC
chr3	122785855	122880953	122785855	122880953	+	PDIA5	NR_028444	4068.095	127.0925	4627.967	62.81174	0.494220666050318	-1.01677275604394	-64.28076	DownHC
chr9	136287119	136324525	136287119	136324525	+	ADAMTS13	NM_139026	116.0022	8.190556	154.7591	7.756218	0.946970877190755	-0.078608036647272	-0.434338000000001	UnReg
chr19	55824168	55836708	55836708	55824168	-	TMEM150B	NM_001282011	348.0066	23.90906	814.1938	13.43408	0.561882399391695	-0.831659885380786	-10.47498	DownLC
chr2	10281508	10351856	10281508	10351856	+	C2orf48	NM_182626	1820.033	267.9239	1725.308	369.0501	1.37744374428709	0.461993399380589	101.1262	UnReg
chr6	15246205	15522273	15246205	15522273	+	JARID2	NM_004973	5532.093	208.5496	20571.64	294.8027	1.41358554511732	0.49935919253034	86.2531	UnReg
chr3	171318194	171528284	171528284	171318194	-	PLD1	NM_002662	2564.053	68.80639	9657.958	24.05063	0.349540645861525	-1.51646786768919	-44.75576	DownHC
chr7	107788070	108096841	108096841	107788070	-	NRCAM	NM_001193582	80	1	138.4218	2.953609	2.953609	1.56247885416742	1.953609	UpNoTSS
chr6	36238236	36276372	36238236	36276372	+	PNPLA1	NM_001145717	40	1	310.6216	1.903279	1.903279	0.928487060515262	0.903279	UpLC
chr11	867858	910874	910874	867858	-	CHID1	NM_001142674	6552.137	357.8117	26183.83	321.8832	0.899588247114334	-0.15266328208269	-35.9285	UnReg
chrX	118750908	118827333	118827333	118750908	-	SEPT6	NM_015129	3952.071	83.05564	11487.91	141.2104	1.70019037840176	0.765696300832478	58.15476	UpHC
chr19	9964393	10047228	10047228	9964393	-	OLFM2	NM_058164	96.00221	12.97508	34.88131	11.25527	0.867452840367844	-0.205142768109254	-1.71981	UnReg
chr5	43444353	43483992	43483992	43444353	-	C5orf28	NM_022483	7240.144	137.4108	13456.5	92.12729	0.670451594780032	-0.576794918599037	-45.28351	DownHC
chr8	145754562	145838888	145838888	145754562	-	ARHGAP39	NM_025251	96.00221	40.65846	207.0811	60.23002	1.4813650098897	0.566927165998316	19.57156	UpNoTSS
chr11	62201013	62314332	62314332	62201013	-	AHNAK	NM_024060	4768.106	53.19274	10715.43	131.8178	2.4781163745278	1.30924393929929	78.62506	UpHC
chr6	57182414	57513376	57182414	57513376	+	PRIM2	NM_000947	5224.108	75.01041	7787.395	88.38036	1.1782412601131	0.236634979856759	13.36995	UnReg
chr1	154554533	154600456	154600456	154554533	-	ADAR	NM_001025107	3764.075	166.8565	4670.358	140.5157	0.842135008225631	-0.247876555082777	-26.3408	UnReg
chr15	80555409	80634147	80634147	80555409	-	LINC00927	NR_033833	1	1	1	1	1	0	0	DownLC
chr16	15031299	15045931	15031299	15045931	+	NPIPA1	NM_006985	1	9.699182	1	2.916497	0.300695151405552	-1.73362648969431	-6.782685	DownLC
chr15	83517728	83621476	83621476	83517728	-	HOMER2	NM_199330	1	2.185878	68.65923	5.901421	2.69979431605972	1.43284949968208	3.715543	UpLC
chr11	44282277	44331716	44331716	44282277	-	ALX4	NM_021926	228.0066	5.129417	275.7403	7.277202	1.41871912538988	0.504588996363675	2.147785	UnReg
chr17	60342066	60353016	60353016	60342066	-	TBC1D3P2	NR_027486	32.25806	1	30.07009	1	1	0	0	UnExp
chr2	11321777	11484711	11484711	11321777	-	ROCK2	NM_004850	9660.188	67.89917	30973.36	77.58791	1.14269305501083	0.192437925439014	9.68874	UnReg
chr3	21447217	21448177	21447217	21448177	+	VENTXP7	NR_002311	268.0066	1	274.6369	1	1	0	0	UnExp
chr8	41510743	41655140	41655140	41510743	-	ANK1	NM_020476	4088.073	465.6802	11651.5	521.6803	1.12025441493969	0.16382641218473	56.0001	UnReg
chr16	30542778	30546194	30546194	30542778	-	ZNF747	NM_023931	3187.728	60.32015	2750.996	33.17032	0.549904468075759	-0.862747086076092	-27.14983	DownLC
chr2	131095505	131099956	131099956	131095505	-	CCDC115	NM_032357	3928.084	128.3132	16545.7	298.4824	2.32620182490967	1.21797627272028	170.1692	UpHC
chr19	3572942	3579081	3572942	3579081	+	HMG20B	NM_006339	7632.182	507.5669	18773.69	150.2215	0.295963940911041	-1.75650668064728	-357.3454	DownHC
chr7	73868119	74016920	73868119	74016920	+	GTF2IRD1	NM_005685	1196.024	134.8028	1615.361	58.12102	0.431155881035112	-1.2137185361576	-76.68178	DownHC
chr3	170780291	171178197	171178197	170780291	-	TNIK	NM_001161566	15164.25	100.1452	19769.37	119.3637	1.19190635197693	0.253270887774947	19.2185	UnReg
chr10	87359311	88126250	88126250	87359311	-	GRID1	NM_017551	1	1	1	1	1	0	0	UnReg
chr2	138721807	138725014	138721807	138725014	+	HNMT	NM_001024074	116.0022	10.33107	103.5405	5.086582	0.492357713189437	-1.02222123556632	-5.244488	DownLC
chr7	139478046	139720125	139478046	139720125	+	TBXAS1	NM_001166254	2552.049	21.79712	1992.435	8.581417	0.393694992732985	-1.34484973140039	-13.215703	DownHC
chr11	65764015	65769637	65769637	65764015	-	EIF1AD	NM_001242482	6204.131	127.85	40994.26	207.876	1.62593664450528	0.701271043120936	80.026	UpLC
chr11	65769549	65771617	65769549	65771617	+	BANF1	NM_001143985	6612.126	371.846	15948.09	293.2047	0.788511104059207	-0.342797023247158	-78.6413	UnReg
chr1	226332379	226374423	226374423	226332379	-	ACBD3	NM_022735	25556.51	203.5537	41958.33	241.1264	1.18458372409836	0.244380169091323	37.5727	UnReg
chr6	43211221	43255997	43211221	43255997	+	TTBK1	NM_032538	1	2.176136	1	2.560712	1.17672424885209	0.234776281784438	0.384576	UnReg
chr19	10713120	10755235	10713120	10755235	+	SLC44A2	NM_001145056	7176.135	94.06412	9743.168	36.50356	0.388071030696933	-1.36560735418807	-57.56056	DownHC
chr7	120628750	120937498	120628750	120937498	+	CPED1	NM_024913	4072.093	333.3601	22643.38	946.8366	2.84028172537745	1.50603403664786	613.4765	UpHC
chr5	147647869	147763413	147763413	147647869	-	LOC102546294	NR_105057	4196.069	4.097804	4621.133	6.78435	1.65560627106616	0.727359618297245	2.686546	UpLC
chr19	2269484	2273487	2269484	2273487	+	OAZ1	NM_004152	51293.06	863.3061	95992.76	1235.337	1.43093741605671	0.516960575265801	372.0309	UnReg
chr16	28477973	28503403	28503403	28477973	-	CLN3	NM_001286109	1312.027	113.5029	4638.787	137.9415	1.21531256029582	0.281327401236525	24.4386	UnReg
chr12	107349543	107367813	107349543	107367813	+	TMEM263	NM_152261	20444.4	89.80543	25414.2	107.6384	1.19857340474847	0.261318267287975	17.83297	UnReg
chr15	89859535	89878026	89878026	89859535	-	POLG	NM_002693	20072.4	346.5548	19744.85	341.9472	0.986704555816281	-0.0193099247601133	-4.60759999999999	UnReg
chr16	4674824	4740975	4674824	4740975	+	MGRN1	NM_001142291	11732.23	158.4257	10744.8	151.5431	0.956556291056312	-0.0640782246555362	-6.8826	UnReg
chr20	9049700	9461462	9049700	9461462	+	PLCB4	NM_001172646	116.0022	3.469582	189.6404	3.21501	0.926627472704205	-0.109938638777171	-0.254572	UnReg
chr10	99258638	99330967	99258638	99330967	+	UBTD1	NM_024954	464.0089	13.18674	330.269	10.81839	0.820399128215162	-0.285602136127047	-2.36835	UnReg
chr17	78194199	78227308	78194199	78227308	+	SLC26A11	NM_001166347	520.0111	31.44788	1159.697	18.59057	0.591154952257513	-0.758391758811361	-12.85731	DownHC
chr2	236402732	237040444	236402732	237040444	+	AGAP1	NM_014914	2624.053	101.807	2006.565	55.53477	0.545490683351832	-0.874373538479435	-46.27223	DownHC
chr20	31350190	31397162	31350190	31397162	+	DNMT3B	NM_175849	21160.32	406.9574	20127.9	203.1542	0.499202619242211	-1.00230259106013	-203.8032	DownHC
chr8	11278972	11324276	11324276	11278972	-	FAM167A	NM_053279	60	1.47478	104.6439	1	0.678067237147235	-0.560499756792222	-0.47478	DownLC
chr17	76849058	76921472	76921472	76849058	-	TIMP2	NM_003255	352.0044	4.002727	535.1434	1.040449	0.259935039286966	-1.94377697243451	-2.962278	DownNoTSS
chr14	105957585	105965585	105957585	105965585	+	C14orf80	NM_001134876	5928.117	282.182	7285.139	72.62726	0.257377366380563	-1.95804290553325	-209.55474	DownHC
chr16	28505969	28510291	28505969	28510291	+	APOBR	NM_018690	824.0199	31.89876	622.3466	7.370096	0.231046473279839	-2.11374502667925	-24.528664	DownLC
chr17	79935425	79975282	79935425	79975282	+	ASPSCR1	NM_024083	4528.106	214.6563	5655.648	49.20493	0.229226582215383	-2.12515373924544	-165.45137	DownHC
chr10	18689512	18830688	18689512	18830688	+	CACNB2	NM_201570	1	1	1	1	1	0	0	DownLC
chr3	164904507	164914469	164914469	164904507	-	SLITRK3	NM_014926	1	1	1	1	1	0	0	DownLC
chr16	16411465	16444465	16411465	16444465	+	PKD1P1	NR_036447	1	1	1	1	1	0	0	UnExp
chr22	46756730	46933067	46933067	46756730	-	CELSR1	NM_014246	56.00221	1	17.44065	1	1	0	0	UnReg
chrX	79924986	80065233	80065233	79924986	-	BRWD3	NM_153252	616.0133	24.16536	2285.616	22.72636	0.940451952712478	-0.0885738559279501	-1.439	UnReg
chrX	152965946	152989556	152989556	152965946	-	BCAP31	NM_001139457	2964.053	150.9061	1107.375	244.9806	1.62339759625356	0.69901638244557	94.0745	UpHC
chr17	46985730	47006422	46985730	47006422	+	UBE2Z	NM_023079	23892.49	351.4868	17787.76	172.0269	0.489426345455932	-1.03083633217946	-179.4599	DownHC
chrX	152990322	153010216	152990322	153010216	+	ABCD1	NM_000033	2408.051	83.87917	4963.539	39.05527	0.465613453256631	-1.10279535136147	-44.8239	DownHC
chr5	53616773	53710955	53616773	53710955	+	LINC01033	NR_126379	1253.826	240.9807	688.8126	198.8093	0.825000923310456	-0.277532360917187	-42.1714	UnReg
chr4	39105519	39584819	39105519	39584819	+	MIR1273H	NR_106996	360.0111	35.16909	120.9812	20.72947	0.589422984785788	-0.762624774856533	-14.43962	DownNoTSS
chr4	39460643	39479271	39460643	39479271	+	LIAS	NM_001278590	26928.55	174.261	54757.64	63.73367	0.365736854488382	-1.45112208371633	-110.52733	DownHC
chr2	202005011	202022515	202022515	202005011	-	CFLAR-AS1	NR_040030	76.00221	1	68.65923	1	1	0	0	UpLC
chr19	49340353	49371884	49371884	49340353	-	PLEKHA4	NM_020904	152.0044	66.61764	416.3689	127.5402	1.91451093133891	0.936975897609546	60.92256	UpHC
chr10	13483087	13544976	13544976	13483087	-	BEND7	NM_001100912	136.0022	39.95126	103.5405	33.46412	0.837623644410715	-0.255625927699077	-6.48714	UnReg
chr5	136953188	137042116	137042116	136953188	-	KLHL3	NM_001257195	40	2.929945	1	2.397746	0.8183587063921	-0.289194744997595	-0.532199	UnReg
chr2	201983268	202037411	201983268	202037411	+	CFLAR	NM_001127183	5724.12	289.9412	15991.59	187.3019	0.64599960267806	-0.630394817297215	-102.6393	DownHC
chr5	141704857	141843619	141704857	141843619	+	LOC101926941	NR_120664	4344.086	113.9539	814.1938	42.25001	0.370764054586987	-1.4314267127978	-71.70389	DownHC
chr12	77252494	77272820	77272820	77252494	-	CSRP2	NM_001300965	1036.024	3.935324	2935.12	42.6181	10.8296292757598	3.43691195175998	38.682776	UpHC
chr19	18553472	18632937	18632937	18553472	-	ELL	NM_006532	11216.23	163.2042	23528.83	97.06825	0.594765637158848	-0.749606797417349	-66.13595	DownHC
chr22	39619684	39640957	39640957	39619684	-	PDGFB	NM_002608	1132.015	55.19745	1869.247	29.77094	0.539353538976891	-0.890696844679368	-25.42651	DownLC
chr10	7200585	7451303	7451303	7200585	-	SFMBT2	NM_001018039	308.0066	84.91126	1344.924	116.026	1.36643832631856	0.450420345830901	31.11474	UpHC
chr1	68167148	68299155	68299155	68167148	-	GNG12	NM_018841	364.0089	4.485916	743.3278	5.013048	1.11750821905716	0.160285442191049	0.527132000000001	UnReg
chr11	68228185	68382801	68228185	68382801	+	PPP6R3	NM_018312	6368.151	179.0731	13759.18	121.5755	0.678915482001484	-0.558696109941295	-57.4976	DownHC
chr17	43971747	44105699	43971747	44105699	+	MAPT	NM_016841	192.0044	3.777582	225.6251	2.499681	0.661714557089694	-0.595719077067431	-1.277901	UnReg
chr20	36838906	36889174	36889174	36838906	-	KIAA1755	NM_001029864	56.00221	1	1	1	1	0	0	UpLC
chr17	77085426	77512230	77512230	77085426	-	RBFOX3	NM_001082575	1	1.274555	1	1.700724	1.33436689668159	0.416155403588182	0.426169	UnReg
chr5	177664616	178017556	178017556	177664616	-	COL23A1	NM_173465	136.0022	1.119579	2286.719	8.97222	8.01392309073321	3.00250866435441	7.852641	UpNoTSS
chr2	68511302	68547183	68547183	68511302	-	CNRIP1	NM_001111101	252.0044	4.34627	292.0776	8.500628	1.9558444367239	0.967791626275799	4.154358	UpHC
chr12	56546203	56551771	56546203	56551771	+	MYL6B	NM_001199629	524.0089	66.03188	2701.985	66.15299	1.00183411406733	0.00264364363778086	0.121110000000002	UnReg
chr16	89160216	89222254	89160216	89222254	+	ACSF3	NM_001127214	6748.139	222.5589	17591.25	103.9625	0.467123534489072	-1.09812396245456	-118.5964	DownHC
chr16	88729780	88741914	88729780	88741914	+	SNAI3-AS1	NR_024402	12372.27	209.5008	38615.46	402.0663	1.91916355450671	0.940477665791256	192.5655	UpHC
chr16	88718347	88729557	88729557	88718347	-	MVD	NM_002461	13728.26	433.9951	28865.24	753.8123	1.73691431078369	0.796526581649456	319.8172	UpLC
chr21	45225638	45232448	45232448	45225638	-	AATBC	NR_026961	1	1	1	2.036695	2.036695	1.02622994940885	1.036695	UpLC
chr7	75508316	75518244	75508316	75518244	+	RHBDD2	NM_001040457	15056.3	165.6095	75171.82	369.72	2.23248062460185	1.15864765444521	204.1105	UpHC
chr6	16299342	16761721	16761721	16299342	-	ATXN1	NM_001128164	212.0044	5.764254	1000.524	8.015246	1.390508815191	0.475612890741437	2.250992	UnReg
chr7	2291404	2354110	2354110	2291404	-	SNX8	NM_013321	5212.115	108.2403	10167.05	121.214	1.1198601629892	0.163318594106748	12.9737	UnReg
chr19	17905918	17924385	17905918	17924385	+	B3GNT3	NM_014256	212.0044	4.812167	173.3032	4.236064	0.880282001850725	-0.183962323980874	-0.576103	UnReg
chr7	128470482	128499328	128470482	128499328	+	FLNC	NM_001127487	10216.2	363.13	17539.18	789.3119	2.17363451105665	1.1201093766971	426.1819	UpHC
chr11	64812294	64826009	64826009	64812294	-	NAALADL1	NM_005468	132.0044	4.60011	17.44065	4.029794	0.876021225579388	-0.190962268819884	-0.570316	UnReg
chr16	50300450	50344440	50300450	50344440	+	ADCY7	NM_001286057	3016.069	283.722	7690.475	339.9357	1.19812950705268	0.260783858948465	56.2137	UnReg
chr1	23345940	23410184	23345940	23410184	+	KDM1A	NM_015013	22468.44	157.533	26712.53	78.57229	0.498767178940286	-1.00356156223381	-78.96071	DownHC
chr6	109615505	109629423	109615505	109629423	+	CCDC162P	NR_028595	76.00221	18.22553	1	52.07895	2.85747245759108	1.51473959275707	33.85342	UpNoTSS
chr22	18593452	18614498	18593452	18614498	+	TUBA8	NM_001193414	696.0133	44.95064	950.4089	104.6139	2.3273061295679	1.21866099267759	59.66326	UpNoTSS
chr11	65122281	65125082	65122281	65125082	+	TIGD3	NM_145719	6528.139	46.86396	15726.2	90.68552	1.93508017674989	0.952393343218847	43.82156	UpLC
chr7	128530000	128550773	128550773	128530000	-	KCP	NM_199349	56.00221	3.24559	17.44065	2.489618	0.767077172409331	-0.382556366374915	-0.755972	UnReg
chr16	1359627	1377019	1359627	1377019	+	UBE2I	NM_003345	8692.17	800.8074	20266.75	491.265	0.613462113362089	-0.704953847254155	-309.5424	DownHC
chr3	196233749	196242237	196242237	196233749	-	SMCO1	NM_001077657	640.0111	1.791152	2052.267	8.970334	5.00813666288511	2.32427393131536	7.179182	UpLC
chr2	55199326	55277734	55277734	55199326	-	RTN4	NM_207520	5956.102	305.4492	11982.44	669.5244	2.19193371598289	1.13220417189851	364.0752	UpHC
chr2	122095351	122407052	122407052	122095351	-	CLASP1	NM_001207051	2640.055	70.33054	8098.443	112.2187	1.59558991015852	0.674089905568113	41.88816	UpHC
chr2	122407229	122486136	122407229	122486136	+	NIFK-AS1	NR_037857	4980.1	96.63847	8872.025	72.15605	0.746659689459074	-0.421477249728221	-24.48242	DownHC
chr1	53925071	53933158	53925071	53933158	+	DMRTB1	NM_033067	1	1	17.44065	2.358196	2.358196	1.23768363200582	1.358196	UpLC
chr7	50343678	50472798	50343678	50472798	+	IKZF1	NM_001291839	6876.157	180.9904	15484.92	516.5213	2.85386020474014	1.51291466667502	335.5309	UpHC
chr2	128458596	128461407	128458596	128461407	+	SFT2D3	NM_032740	844.0199	1184.675	205.9777	998.5664	0.842903243505603	-0.246561060548093	-186.1086	UnReg
chr16	475667	572481	475667	572481	+	RAB11FIP3	NM_014700	1028.018	30.28652	3253.465	32.62678	1.07727068015738	0.107380793852446	2.34026	UnReg
chr1	51819934	51984995	51984995	51819934	-	EPS15	NM_001981	3856.08	131.2149	4080.686	56.30146	0.429078252546014	-1.2206873136778	-74.91344	DownHC
chr2	179059207	179264160	179059207	179264160	+	OSBPL6	NM_001201482	3532.071	30.12315	11458.55	177.5877	5.89538942640461	2.55958711515353	147.46455	UpHC
chr20	51801821	52111869	51801821	52111869	+	TSHZ2	NM_001193421	1	1	1	1	1	0	0	UnReg
chr5	73618310	73624182	73618310	73624182	+	LINC01333	NR_105010	1	1	51.21858	1	1	0	0	UpLC
chr15	60973767	60979448	60973767	60979448	+	RORA-AS2	NR_120318	1	1	1	1.165735	1.165735	0.221239866036511	0.165735	UpLC
chr19	51461887	51472047	51472047	51461887	-	KLK6	NM_001012964	56.00221	1	261.6098	7.384419	7.384419	2.88448441539865	6.384419	UpNoTSS
chr2	217122584	217236750	217236750	217122584	-	MARCH4	NM_020814	1	1	1	5.38097	5.38097	2.42786626349741	4.38097	UpNoTSS
chr21	45666221	45682099	45682099	45666221	-	DNMT3L	NM_175867	1	1	241.9624	10.41082	10.41082	3.38001180073342	9.41082	UpHC
chr17	77030380	77045870	77030380	77045870	+	C1QTNF1	NM_198593	1	1	1	1.11637	1.11637	0.158815260766385	0.11637	UpLC
chr17	6899383	6914055	6899383	6914055	+	ALOX12	NM_000697	1	8.668102	1	35.5028	4.09579859581717	2.03414477491807	26.834698	UpNoTSS
chr8	30242016	30405041	30242016	30405041	+	RBPMS	NM_001008712	1	1	1	1	1	0	0	UpLC
chr2	197644812	197664492	197664492	197644812	-	GTF3C3	NM_001206774	4652.104	96.77679	18833.1	203.4669	2.10243489167186	1.07206112370679	106.69011	UpHC
chr20	61147659	61167971	61147659	61167971	+	MIR1-1HG	NM_178463	76.00221	1	17.44065	1.388521	1.388521	0.47354899665028	0.388521	UpLC
chr8	62200524	62414204	62200524	62414204	+	CLVS1	NM_173519	40	1	1	1	1	0	0	UpLC
chr14	65879447	66210839	65879447	66210839	+	FUT8	NR_038170	536.0133	11.30076	813.0904	20.21189	1.7885425405017	0.838784433256793	8.91113	UpHC
chr5	139712427	139726188	139726188	139712427	-	HBEGF	NM_001945	9260.177	8.697302	14431.86	14.89935	1.7131002234946	0.776609557556726	6.202048	UpLC
chr6	57037103	57050012	57037103	57050012	+	BAG2	NM_004282	22288.42	305.176	28724.4	443.3975	1.45292388654416	0.53895912734689	138.2215	UpHC
chr9	140144670	140147949	140147949	140144670	-	C9orf173-AS1	NR_038389	344.0089	132.8967	482.8214	183.6878	1.38218480970558	0.466950529054697	50.7911	UnReg
chr2	201171355	201346986	201171355	201346986	+	SPATS2L	NM_001100423	1080.022	27.85836	3102.016	38.48813	1.38156481573215	0.466303247377935	10.62977	UnReg
chr21	45917774	46131495	46131495	45917774	-	TSPEAR	NM_144991	1	1	1	1	1	0	0	UnReg
chr17	6888441	6915653	6915653	6888441	-	ALOX12-AS1	NR_040089	2324.053	164.2817	15806.36	211.7173	1.28874549021589	0.365967379093246	47.4356	UpHC
chr3	183948316	183960117	183948316	183960117	+	VWA5B2	NM_138345	1	1.537771	17.44065	1.788503	1.16304898453671	0.217911860577218	0.250732	UnReg
chr14	77741298	77787225	77787225	77741298	-	POMT2	NM_013382	2568.04	47.18398	1593.506	51.94363	1.10087427978733	0.138649722050735	4.75965	UnReg
chr8	143545376	143626368	143545376	143626368	+	BAI1	NM_001702	1	3.036264	1	3.025407	0.996424223980523	-0.00516799965168622	-0.0108570000000001	UnReg
chr4	1813205	1857974	1857974	1813205	-	LETM1	NM_012318	14128.31	290.8363	16705.76	271.7169	0.934260613272827	-0.0981030470610009	-19.1194	UnReg
chr11	63391553	63439202	63439202	63391553	-	ATL3	NM_015459	3472.06	121.308	2835.993	110.3935	0.910026544003693	-0.136019467879339	-10.9145	UnReg
chr3	186648314	186796341	186648314	186796341	+	ST6GAL1	NM_173217	9852.193	388.3918	7635.946	319.6489	0.823006304458539	-0.281024612750506	-68.7429	UnReg
chr20	45186461	45313124	45313124	45186461	-	SLC13A3	NM_001011554	8676.179	102.4861	10500.71	79.10517	0.771862428173187	-0.373584361226448	-23.38093	DownHC
chr6	56979708	57037011	57037011	56979708	-	LOC101927211	NR_110742	1136.024	2.573293	2346.551	1.863991	0.724360187510711	-0.465220840232738	-0.709302	UnReg
chr12	65672766	65860687	65672766	65860687	+	MSRB3	NM_001193461	1	1	17.44065	1	1	0	0	UnExp
chr9	140149758	140168000	140149758	140168000	+	NELFB	NM_015456	6668.151	344.6455	11103.75	225.7307	0.654964884207106	-0.610510535929398	-118.9148	DownHC
chr4	25314395	25372005	25314395	25372005	+	ZCCHC4	NM_024936	7216.157	83.72581	22689.26	51.32794	0.61304799559419	-0.705928067798172	-32.39787	DownHC
chr16	87360592	87417399	87417399	87360592	-	FBXO31	NM_024735	14164.26	153.9897	14809.14	83.9702	0.545297510158147	-0.874884526796203	-70.0195	DownHC
chr5	180650262	180662808	180650262	180662808	+	TRIM41	NM_033549	20988.46	290.8165	41958.58	157.4734	0.541487157709415	-0.885000972619125	-133.3431	DownHC
chr8	142138719	142205900	142138719	142205900	+	DENND3	NM_014957	388.0066	3.225535	365.1503	1.688538	0.523490831753492	-0.933763824397174	-1.536997	DownLC
chr15	41271078	41408444	41408444	41271078	-	INO80	NM_017553	3720.077	169.318	1675.193	70.89741	0.418723408025136	-1.25593052312437	-98.42059	DownHC
chr1	47846467	47902989	47902989	47846467	-	LINC01389	NR_126355	1100.022	44.30994	537.3501	16.28047	0.367422524155979	-1.44448802398499	-28.02947	DownHC
chr20	627267	634014	634014	627267	-	SRXN1	NM_080725	2592.049	297.1633	4632.38	108.3215	0.364518431448298	-1.45593633030285	-188.8418	DownHC
chr12	3186520	3395730	3186520	3395730	+	TSPAN9	NM_001168320	716.0133	6.118785	817.504	1.837944	0.300377280783685	-1.73515239701597	-4.280841	DownHC
chr3	128689781	128712986	128712986	128689781	-	KIAA1257	NM_020741	484.0089	1.500718	570.0247	1	0.666347708230327	-0.585652905523691	-0.500718	DownLC
chr13	101256089	101327189	101327189	101256089	-	TMTC4	NM_001079669	3152.071	69.51151	5403.969	15.90299	0.228782111048947	-2.12795384569915	-53.60852	DownHC
chr15	90627210	90645786	90645786	90627210	-	IDH2	NM_002168	11504.26	208.3251	8329.585	29.20445	0.140186900186295	-2.83457655238087	-179.12065	DownHC
chr22	38071612	38075809	38071612	38075809	+	LGALS1	NM_002305	10804.19	140.7187	23782.93	115.7915	0.822857942832047	-0.281284707814519	-24.9272	UnReg
chr22	45277042	45405809	45405809	45277042	-	PHF21B	NM_001135862	20	1	17.44065	1	1	0	0	DownLC
chr9	111934253	112083244	112083244	111934253	-	EPB41L4B	NM_019114	156.0022	2.183676	665.4144	2.415451	1.10613983026786	0.145533772265827	0.231775	UnReg
chr3	44283377	44373590	44283377	44373590	+	TOPAZ1	NM_001145030	1	1	17.44065	1	1	0	0	UnReg
chr21	45553493	45565605	45553493	45565605	+	C21orf33	NM_198155	12924.24	1993.256	31781.18	968.4622	0.485869451791441	-1.04135936655736	-1024.7938	DownHC
chr11	30344645	30359770	30344645	30359770	+	ARL14EP	NM_152316	5808.106	100.8844	12074.49	58.72544	0.582106252304618	-0.780645581475345	-42.15896	DownHC
chr4	2420671	2464690	2420671	2464690	+	CFAP99	NM_001193282	328.0066	3.228334	1629.491	3.683547	1.14100554651408	0.190305804693128	0.455213	UnReg
chr22	19957401	20004309	20004309	19957401	-	ARVCF	NM_001670	10552.21	336.2819	16994.74	275.2724	0.818576319451032	-0.288811163147555	-61.0095	UnReg
chr7	129906702	129929637	129906702	129929637	+	CPA2	NM_001869	1	1.31032	1	4.235566	3.2324668783198	1.69263558744355	2.925246	UpLC
chr19	49133816	49140807	49140807	49133816	-	DBP	NM_001352	4232.082	275.6677	4098.127	509.8579	1.84953804889002	0.88716498004034	234.1902	UpHC
chr12	56989379	57030163	57030163	56989379	-	BAZ2A	NM_013449	2340.044	233.4092	8259.396	376.6379	1.61363776577787	0.69031675447183	143.2287	UpHC
chr1	15250624	15394651	15250624	15394651	+	KAZN	NM_001018000	5208.095	136.1899	8803.366	116.6942	0.856849149606542	-0.222886858193321	-19.4957	UnReg
chr7	23749944	23872130	23749944	23872130	+	STK31	NM_032944	1	1.683262	17.44065	1.096013	0.651124423886478	-0.618994839404362	-0.587249	DownLC
chr22	23775750	23777258	23775750	23777258	+	LOC101929374	NR_110538	24.39024	7.588376	2597.708	1	0.131780502178595	-2.92379116529341	-6.588376	DownLC
chr19	3366564	3469215	3366564	3469215	+	NFIC	NM_001245004	4148.073	371.4391	9118.615	159.7626	0.430117884735344	-1.21719597364307	-211.6765	DownHC
chr11	34172533	34379555	34379555	34172533	-	ABTB2	NM_145804	760.0111	1.855363	2350.965	5.156943	2.77947927171125	1.47481462306101	3.30158	UpLC
chr19	39369194	39390463	39390463	39369194	-	SIRT2	NM_012237	2340.055	49.29244	7580.527	86.73154	1.75953026468156	0.815190329279673	37.4391	UpHC
chr2	145425533	145834291	145425533	145834291	+	TEX41	NR_033870	1	1.873434	1	1.29948	0.693635324222791	-0.527750723456552	-0.573954	UnReg
chr19	1383882	1395588	1383882	1395588	+	NDUFS7	NM_024407	11632.24	501.1988	22664.31	214.9853	0.428942168257386	-1.22114494411464	-286.2135	DownHC
chr17	16345318	16395505	16395505	16345318	-	LRRC75A	NM_207387	172.0044	1.536986	243.0658	3.476329	2.26178312619634	1.17746060140504	1.939343	UpLC
chr17	42112002	42144987	42144987	42112002	-	LSM12	NM_152344	76.00221	272.466	17.44065	161.8693	0.594089904795461	-0.751246821457624	-110.5967	DownHC
chrX	9433200	9687780	9433200	9687780	+	TBL1X	NM_005647	1760.033	111.0698	2550.536	59.5792	0.536412238070115	-0.898585942653072	-51.4906	DownHC
chr1	169822214	169863100	169863100	169822214	-	SCYL3	NM_020423	6964.131	78.84532	12916.05	34.17262	0.433413422635611	-1.20618426109129	-44.6727	DownHC
chr19	1067164	1087830	1067164	1087830	+	HMHA1	NM_012292	1172.027	92.06452	1695.943	284.0772	3.08563168525725	1.625565865679	192.01268	UpHC
chr19	50270179	50310369	50270179	50310369	+	AP2A1	NM_014203	4544.086	290.6772	32446.52	336.8731	1.1589250894119	0.212787316450765	46.1959	UnReg
chr8	82711817	82754521	82754521	82711817	-	SNX16	NM_152837	4172.104	48.98384	5617.457	40.86536	0.834262075002695	-0.261427431944935	-8.11848	UnReg
chr1	23695710	23698330	23695710	23698330	+	ZNF436-AS1	NR_033691	6240.122	363.9576	11810.67	554.668	1.52399070660978	0.607854105213871	190.7104	UpHC
chr1	23685940	23694879	23694879	23685940	-	ZNF436	NM_030634	5300.1	193.6011	5549.901	264.91	1.3683290022629	0.452415154833404	71.3089	UnReg
chr17	45527592	45569986	45569986	45527592	-	MRPL45P2	NR_033934	1275.94	49.96914	1213.204	63.66897	1.27416581514111	0.34955303671153	13.69983	UnReg
chr18	20875978	21017925	21017925	20875978	-	TMEM241	NM_032933	8060.166	62.28838	7970.842	32.53187	0.522278312584145	-0.937109297317175	-29.75651	DownHC
chr1	28995239	29042115	28995239	29042115	+	GMEB1	NM_024482	9416.168	133.6673	9914.051	64.33103	0.481277245818536	-1.05505987877503	-69.33627	DownHC
chr2	47747914	47797470	47797470	47747914	-	KCNK12	NM_022055	1	1	17.44065	1	1	0	0	UnReg
chr1	32372021	32403988	32403988	32372021	-	PTP4A2	NM_080391	17056.36	390.1697	26799.52	250.2139	0.641295056996994	-0.640939807738799	-139.9558	DownHC
chr16	67596309	67673088	67596309	67673088	+	CTCF	NM_001191022	4856.113	141.5957	10035.25	76.65321	0.541352668195432	-0.885359340221109	-64.94249	DownHC
chr16	30418734	30429916	30418734	30429916	+	ZNF771	NM_016643	3620.077	185.0795	9864.149	233.3578	1.26085168805837	0.334398583765577	48.2783	UnReg
chr1	1981908	2116834	1981908	2116834	+	PRKCZ	NM_002744	232.0044	5.676523	710.6533	3.595859	0.633461539748892	-0.658671065257542	-2.080664	DownLC
chr20	60718775	60757566	60718775	60757566	+	SS18L1	NM_198935	3304.064	181.8878	6107.112	160.6068	0.882999299568195	-0.179515801418935	-21.281	UnReg
chr16	89353065	89556969	89556969	89353065	-	ANKRD11	NR_045839	18084.36	254.2073	33247.48	194.5106	0.765165280462048	-0.386156682313666	-59.6967	UnReg
chr16	10479911	10577495	10479911	10577495	+	ATF7IP2	NM_001256160	36348.74	233.1082	52018.39	254.4857	1.09170634066069	0.126584836250496	21.3775	UnReg
chr1	245013601	245027827	245027827	245013601	-	HNRNPU	NM_031844	22536.4	1104.993	111433	814.3501	0.73697308489737	-0.440316163483087	-290.6429	DownHC
chr1	207669472	207815110	207669472	207815110	+	CR1	NM_000573	165.5211	6.353182	90.21028	6.281551	0.988725177399294	-0.0163585246622081	-0.071631	UnReg
chr19	13317255	13617274	13617274	13317255	-	CACNA1A	NM_023035	1	1	1	1	1	0	0	DownLC
chr20	45523262	45817492	45523262	45817492	+	EYA2	NM_172110	1	1	1	1	1	0	0	DownLC
chr16	89232790	89235555	89232790	89235555	+	LOC400558	NR_046200	20	4.419326	52.32196	87.65701	19.834927316971	4.30997120577425	83.237684	UpNoTSS
chr22	24385937	24401899	24401899	24385937	-	GSTTP2	NR_003082	1	1	1	7.95673	7.95673	2.99217564407843	6.95673	UpNoTSS
chr9	127615695	127620170	127615695	127620170	+	WDR38	NM_001045476	232.0044	1.522533	1209.812	16.59461	10.8993433968262	3.44616932102027	15.072077	UpLC
chr2	121554866	121750229	121554866	121750229	+	GLI2	NM_005270	1	1	1	1	1	0	0	UpLC
chr5	169659949	169673235	169659949	169673235	+	C5orf58	NM_001102609	308.0066	8.449571	1626.181	35.10473	4.15461684386107	2.05471543176085	26.655159	UpHC
chr22	36677322	36784112	36784112	36677322	-	MYH9	NM_002473	10928.21	131.4463	10959.17	458.7354	3.48990728533249	1.80318870956737	327.2891	UpHC
chr9	71788970	71870124	71788970	71870124	+	TJP2	NM_004817	2784.064	40.6963	12006.93	141.6638	3.48099950118315	1.79950160732771	100.9675	UpHC
chr16	15596122	15682116	15596122	15682116	+	C16orf45	NM_001142469	20	4.281019	86.09989	10.12747	2.36566808042665	1.24224766779669	5.846451	UpLC
chr2	201717731	201729284	201729284	201717731	-	CLK1	NM_001162407	15660.29	260.949	36520.62	531.9506	2.0385232363412	1.02752440164528	271.0016	UpHC
chr11	120382454	120859513	120382454	120859513	+	GRIK4	NM_014619	252.0044	1	174.4065	1.714381	1.714381	0.777687766234383	0.714381	UpLC
chr13	96131697	96186164	96186164	96131697	-	CLDN10-AS1	NR_046533	1	1	1	1	1	0	0	UnExp
chr22	38480895	38506676	38506676	38480895	-	BAIAP2L2	NM_025045	308.0066	5.85738	68.65923	9.338359	1.59428942633054	0.672913559082614	3.480979	UpLC
chr19	10828728	10942586	10828728	10942586	+	DNM2	NM_001005362	9412.204	142.4183	23384	209.008	1.46756421049823	0.553423627110986	66.5897	UpHC
chr17	26646120	26655711	26646120	26655711	+	TMEM97	NM_014573	5676.102	131.0324	10031.72	189.6167	1.44709781702846	0.533162444587147	58.5843	UnReg
chr13	99512434	99738660	99738660	99512434	-	DOCK9	NM_001130049	808.0177	47.38462	621.2432	63.91544	1.34886467381188	0.431745615733389	16.53082	UpHC
chr5	178577885	178772431	178772431	178577885	-	ADAMTS2	NM_021599	1	1	1	1	1	0	0	UnReg
chr11	129939715	130014706	129939715	130014706	+	APLP2	NM_001642	94689.92	141.8688	121144.4	168.9384	1.19080728109352	0.251939947956134	27.0696	UnReg
chr22	37576205	37584330	37584330	37576205	-	C1QTNF6	NM_031910	352.0044	16.49751	259.403	19.08882	1.15707279462173	0.210479631200932	2.59131	UnReg
chr3	52558384	52567793	52567793	52558384	-	NT5DC2	NM_001134231	3248.062	414.6928	3747.32	459.366	1.10772600826443	0.1476010804842	44.6732	UnReg
chr3	195590235	195622432	195622432	195590235	-	TNK2	NM_001010938	2596.046	137.9399	1433.23	129.5362	0.939077090819988	-0.0906844982665799	-8.40369999999999	UnReg
chr2	101892062	101925178	101925178	101892062	-	RNF149	NM_173647	12028.27	133.9531	39305.61	119.9201	0.895239453211609	-0.159654477587233	-14.033	UnReg
chr9	90112595	90323549	90112595	90323549	+	DAPK1	NM_004938	2248.04	78.04135	6043.756	68.4873	0.877577079330381	-0.188402249146508	-9.55404999999999	UnReg
chr17	3907738	4046253	4046253	3907738	-	ZZEF1	NM_015113	1964.042	74.05065	4790.449	64.22141	0.867263285332404	-0.205458059016672	-9.82924	UnReg
chr19	5205518	5340814	5340814	5205518	-	PTPRS	NM_002850	1096.024	12.32098	2101.492	9.982673	0.81021745023529	-0.30361893716886	-2.338307	UnReg
chr14	103243815	103377837	103243815	103377837	+	TRAF3	NM_003300	2928.04	68.81715	3999	55.03056	0.799663455984446	-0.322535135559109	-13.78659	UnReg
chr14	93406067	93582263	93582263	93406067	-	ITPK1	NM_014216	892.0155	31.10835	397.8249	23.38637	0.751771469717937	-0.411633929809003	-7.72198	UnReg
chr19	17186590	17324104	17186590	17324104	+	MYO9B	NM_001130065	7812.159	134.677	8751.471	99.06471	0.735572592202084	-0.443060369665498	-35.61229	UnReg
chr5	139493707	139499001	139493707	139499001	+	PURA	NM_005859	3948.073	156.4609	5177.454	114.2839	0.730431053381388	-0.453179993849185	-42.177	UnReg
chr2	47387220	47403740	47403740	47387220	-	CALM2	NM_001743	26092.56	429.0321	12109.15	305.4441	0.711937638232664	-0.490177220202366	-123.588	DownHC
chr6	96969701	97003151	96969701	97003151	+	UFL1	NM_015323	24892.56	65.42361	38384.78	37.95781	0.580185196139437	-0.785414610328175	-27.4658	DownHC
chr19	16940197	16991164	16940197	16991164	+	SIN3B	NM_015260	12016.25	164.3478	10528.89	92.93208	0.565459835787276	-0.822503540642834	-71.41572	DownHC
chr9	132250938	132275965	132250938	132275965	+	LINC00963	NR_038955	4236.08	540.6058	16029.1	289.7619	0.535994804347271	-0.899709078866172	-250.8439	DownHC
chr12	96588159	96663613	96588159	96663613	+	ELK3	NM_005230	1648.04	21.52624	1972.787	8.262688	0.383842603260021	-1.38141324760402	-13.263552	DownHC
chr17	58053384	58096336	58096336	58053384	-	TBC1D3P1-DHX40P1	NR_002924	1	1	1	1	1	0	0	DownLC
chr17	36827958	36831187	36831187	36827958	-	C17orf96	NM_001130677	6332.137	108.7502	10579	35.30415	0.324635265038593	-1.62310836692744	-73.44605	DownHC
chr2	127805598	127864903	127864903	127805598	-	BIN1	NM_139350	1	11.99071	17.44065	3.691214	0.307839485735207	-1.69974980077555	-8.299496	DownNoTSS
chr16	20420855	20452281	20420855	20452281	+	ACSM5	NM_017888	1	1	1	1	1	0	0	DownLC
chr5	132532151	132948223	132948223	132532151	-	FSTL4	NM_015082	1	1	1	1	1	0	0	DownLC
chrX	13752831	13787480	13752831	13787480	+	OFD1	NM_003611	9084.186	90.40119	16394.71	111.7093	1.23570607864786	0.305335628919102	21.30811	UnReg
chrX	13730360	13752754	13752754	13730360	-	TRAPPC2	NM_001128835	2077.629	85.82374	7994.82	60.96369	0.710335974638253	-0.493426543090323	-24.86005	UnReg
chr8	125563010	125740748	125740748	125563010	-	MTSS1	NM_014751	1	1	1	1.685218	1.685218	0.752935230680529	0.685218	UpLC
chr11	6633996	6640692	6640692	6633996	-	TPP1	NM_000391	3144.075	105.9009	39407.41	356.5207	3.36655023706125	1.75127099348419	250.6198	UpHC
chr7	100849257	100861011	100861011	100849257	-	PLOD3	NM_001084	4972.115	204.983	9356.84	574.4907	2.80262607143031	1.4867792717056	369.5077	UpHC
chr16	17196180	17564738	17564738	17196180	-	XYLT1	NM_022166	1	1	17.44065	1	1	0	0	UpLC
chr10	50822082	50873150	50822082	50873150	+	CHAT	NM_001142929	1	1	1	1	1	0	0	UpLC
chr1	6615337	6639817	6615337	6639817	+	TAS1R1	NM_138697	116.0022	1.306577	17.44065	3.093128	2.36735224942732	1.24327438739581	1.786551	UpLC
chr2	33172368	33624575	33172368	33624575	+	LTBP1	NM_206943	1740.033	66.18651	1333	125.1752	1.89124944040712	0.919339655569839	58.98869	UpHC
chr17	38077295	38083884	38083884	38077295	-	ORMDL3	NM_139280	4652.093	75.47108	20547.58	140.152	1.85702920906922	0.892996507490839	64.68092	UpHC
chrX	44732420	44971857	44732420	44971857	+	KDM6A	NM_001291418	6768.139	94.91814	16479.71	163.8651	1.72638338677939	0.787752886756041	68.94696	UpHC
chr21	39426312	39493454	39493454	39426312	-	DSCR4	NM_005867	15224.29	136.6124	25399.86	230.4251	1.68670706319485	0.75420943706778	93.8127	UpHC
chr17	14207056	14209062	14207056	14209062	+	MGC12916	NR_026880	212.0044	50.29898	310.6216	78.7614	1.56586475511034	0.646959611378904	28.46242	UpLC
chr7	100860984	100867471	100860984	100867471	+	ZNHIT1	NM_006349	5124.086	125.7265	12753.78	194.263	1.54512374081836	0.62772238059984	68.5365	UpLC
chr1	151104162	151119140	151119140	151104162	-	SEMA6C	NM_001178062	7256.135	56.7984	19011.92	87.39436	1.5386764415899	0.621689888462728	30.59596	UpHC
chr12	54747474	54860814	54747474	54860814	+	LOC102724050	NR_120487	896.0244	64.75586	1810.304	84.28029	1.30150831137136	0.380184524754667	19.52443	UnReg
chr10	17362675	17496254	17496254	17362675	-	ST8SIA6	NM_001004470	2748.062	446.1192	2440.375	567.6658	1.27245319188235	0.347612586688978	121.5466	UpHC
chr17	14204366	14252721	14204366	14252721	+	HS3ST3B1	NM_006041	14440.24	50.78198	28042.9	60.9314	1.19986262843631	0.262869241985191	10.14942	UnReg
chr21	30428642	30446118	30446118	30428642	-	CCT8	NM_001282909	13920.32	519.2368	68273.08	522.3207	1.00593929397916	0.00854324458897691	3.08389999999997	UnReg
chr18	3502142	3845358	3845358	3502142	-	DLGAP1	NM_001242765	1	1	1	1	1	0	0	UnReg
chr5	134670070	134734928	134734928	134670070	-	H2AFY	NM_001040158	8708.173	260.5333	23720.22	258.5571	0.99241478920353	-0.0109848601088415	-1.97620000000001	UnReg
chr6	20402136	20493945	20402136	20493945	+	E2F3	NM_001949	21484.41	580.6464	26566.64	552.6261	0.951742919615105	-0.0713561628281379	-28.0203	UnReg
chr19	4360363	4400415	4400415	4360363	-	SH3GL1	NM_001199944	11208.22	390.2229	14905.6	362.4919	0.928935487896789	-0.106349686140663	-27.731	UnReg
chr12	46312913	46384401	46384401	46312913	-	SCAF11	NM_004719	8952.193	127.2902	9000.517	113.2514	0.889710284059574	-0.168592466443277	-14.0388	UnReg
chr2	10443029	10567743	10443029	10567743	+	HPCAL1	NM_002149	4604.097	84.66746	20974.74	70.14319	0.828455111326122	-0.271504565722647	-14.52427	UnReg
chr19	4675243	4723855	4723855	4675243	-	DPP9	NM_139159	12312.26	287.8972	20617.35	235.154	0.816798496129869	-0.291947884925294	-52.7432	UnReg
chr1	94335013	94344762	94344762	94335013	-	DNTTIP2	NM_014597	13436.31	308.9554	44668.72	247.4851	0.801038272838086	-0.32005692002541	-61.4703	UnReg
chr1	227177565	227505826	227505826	227177565	-	CDC42BPA	NM_003607	3788.084	201.5575	4231.032	154.5116	0.766588194435831	-0.383476314280926	-47.0459	DownHC
chr7	2477397	2487485	2477397	2487485	+	LOC101927181	NR_108066	346.674	165.496	275.7403	125.4857	0.75824007831005	-0.399273379804535	-40.0103	UnReg
chr19	1597153	1605483	1605483	1597153	-	UQCR11	NM_006830	12736.25	542.2946	97322.16	354.7751	0.654211013718374	-0.612172047323705	-187.5195	DownLC
chr3	45730753	45786900	45730753	45786900	+	SACM1L	NM_014016	11772.24	142.041	13358.69	89.93947	0.63319372575524	-0.659281134842855	-52.10153	DownHC
chr15	66187633	66546075	66546075	66187633	-	MEGF11	NM_032445	1	1	1	1	1	0	0	DownLC
chr16	24930704	25026699	25026699	24930704	-	ARHGAP17	NM_001006634	3844.086	64.72884	5093.347	39.85184	0.615673631722737	-0.699762313239439	-24.877	DownHC
chr3	45719656	45730374	45730374	45719656	-	LIMD1-AS1	NR_033947	12192.24	12.84731	14507.81	7.712622	0.600329718828299	-0.736173005724917	-5.134688	DownLC
chr19	4402659	4443394	4402659	4443394	+	CHAF1A	NM_005483	9376.201	548.336	11754.15	310.2825	0.565861989728925	-0.821477863406448	-238.0535	DownHC
chr19	8585673	8642331	8642331	8585673	-	MYO1F	NM_012335	424.0089	8.754974	747.7414	4.817651	0.550275877461201	-0.861773008505909	-3.937323	DownLC
chr19	416582	460996	460996	416582	-	SHC2	NM_012435	888.0177	23.82797	519.9095	13.09862	0.549716152907696	-0.863241222611112	-10.72935	DownLC
chr18	3603734	3610087	3603734	3610087	+	DLGAP1-AS2	NR_119377	31100.71	1412.635	19969.62	714.7964	0.506002187401558	-0.982784473314498	-697.8386	DownHC
chr6	13363586	13487869	13487869	13363586	-	GFOD1	NM_018988	3532.071	63.06119	7686.274	30.14492	0.478026500927115	-1.06483749405303	-32.91627	DownHC
chr1	6581406	6614658	6614658	6581406	-	NOL9	NM_024654	26456.54	576.3902	39370.28	265.222	0.460143146084024	-1.11984535541418	-311.1682	DownHC
chr17	40177593	40190044	40190044	40177593	-	ZNF385C	NM_001242704	408.0066	7.748159	34.88131	3.078015	0.397257593707099	-1.33185329746872	-4.670144	DownLC
chr7	22689578	22705152	22705152	22689578	-	LOC401312	NR_122075	1224.031	143.5903	692.1092	48.2612	0.336103483313288	-1.5730226003439	-95.3291	DownHC
chr10	52559168	52645435	52645435	52559168	-	A1CF	NM_001198819	1	1	1	1	1	0	0	UnExp
chr16	18582569	18609607	18582569	18609607	+	ABCC6P1	NR_003569	1	1	1	1	1	0	0	UpLC
chr14	51338877	51371688	51338877	51371688	+	ABHD12B	NM_181814	1	1	1	1	1	0	0	UpLC
chr2	135596185	135659602	135596185	135659602	+	ACMSD	NM_138326	1	1	1	1	1	0	0	UnExp
chr16	20548082	20587695	20587695	20548082	-	ACSM2B	NM_001105069	1	1	1	1	1	0	0	UpLC
chr12	7456927	7480969	7456927	7480969	+	ACSM4	NM_001080454	1	1	17.44065	1	1	0	0	UnExp
chr12	81471808	81649582	81471808	81649582	+	ACSS3	NM_024560	1	1	1	1	1	0	0	UnExp
chr1	104112025	104114008	104112025	104114008	+	ACTG1P4	NR_024438	1	1	191.869	16.73608	16.73608	4.06488974781618	15.73608	UpLC
chr11	67410025	67418130	67418130	67410025	-	ACY3	NM_080658	20	1	1	1	1	0	0	UpLC
chr16	84224722	84230772	84224722	84230772	+	ADAD2	NM_001145400	1	1	51.21858	1	1	0	0	UpLC
chr8	24151552	24193612	24151552	24193612	+	ADAM28	NM_021777	1	1	1	1	1	0	0	UnExp
chr8	24241797	24263526	24241797	24263526	+	ADAMDEC1	NM_001145271	1	1	1	1	1	0	0	UnExp
chr5	128796102	129074376	128796102	129074376	+	ADAMTS19	NM_133638	1	1	1	1	1	0	0	UnExp
chr11	130274817	130298539	130298539	130274817	-	ADAMTS8	NM_007037	1	1	1	1	1	0	0	UpLC
chr3	64547021	64575760	64547021	64575760	+	ADAMTS9-AS1	NR_110150	1	1	1	1	1	0	0	UnExp
chr4	100227543	100242599	100242599	100227543	-	ADH1B	NM_001286650	1	1	1	1	1	0	0	UpLC
chr4	100044832	100065449	100065449	100044832	-	ADH4	NM_000670	1	1	1	1	1	0	0	UpLC
chr8	26627221	26722922	26722922	26627221	-	ADRA1A	NM_000680	1	1	1	1	1	0	0	UnExp
chr5	159343739	159400017	159343739	159400017	+	ADRA1B	NM_000679	1	1	1	1	1	0	0	UnExp
chr10	115803805	115806667	115803805	115806667	+	ADRB1	NM_000684	56.00221	1	1	1	1	0	0	UpLC
chr8	37820513	37824184	37824184	37820513	-	ADRB3	NM_000025	1	1	1	1	1	0	0	UpLC
chr15	86840064	86860199	86860199	86840064	-	AGBL1-AS1	NR_046012	1	1	1	1	1	0	0	UnExp
chr7	16832263	16844738	16844738	16832263	-	AGR2	NM_006408	1	1	1	1	1	0	0	UpLC
chr7	16899029	16921613	16921613	16899029	-	AGR3	NM_176813	1	1	1	1	1	0	0	UpLC
chr1	230838271	230850336	230850336	230838271	-	AGT	NM_000029	1	1	1	1	1	0	0	UpLC
chr12	8754761	8765442	8765442	8754761	-	AICDA	NM_020661	1	1	1	1	1	0	0	UnExp
chr7	134233848	134264592	134233848	134264592	+	AKR1B15	NM_001080538	1	1	1	1	1	0	0	UnExp
chr17	19641297	19648772	19648772	19641297	-	ALDH3A1	NM_001135168	1	1	1	1	1	0	0	UpLC
chr9	104182841	104198062	104198062	104182841	-	ALDOB	NM_000035	1	1	1	1	1	0	0	UpLC
chr3	125648117	125655887	125655887	125648117	-	ALG1L	NM_001195223	1	1	1	1.070793	1.070793	0.0986796129199656	0.0707930000000001	UpLC
chr11	43930838	43942494	43942494	43930838	-	ALKBH3-AS1	NR_038907	56.00221	1	86.09989	1	1	0	0	UnExp
chr2	233243243	233247599	233243243	233247599	+	ALPP	NM_001632	1	1	1	1	1	0	0	UpLC
chr2	233271551	233275424	233271551	233275424	+	ALPPL2	NM_031313	1	1	1	1	1	0	0	UpLC
chr4	71457974	71473004	71457974	71473004	+	AMBN	NM_016519	1	1	1	1	1	0	0	UnExp
chr9	116822407	116840752	116840752	116822407	-	AMBP	NM_001633	1	1	1	1	1	0	0	UpLC
chr2	131513863	131525707	131513863	131525707	+	AMER3	NM_001105195	1	1	1	1	1	0	0	UnExp
chrX	112018104	112066354	112066354	112018104	-	AMOT	NM_001113490	1	1	1	1	1	0	0	UpLC
chr7	38423296	38671167	38671167	38423296	-	AMPH	NM_001635	1	1	1	1	1	0	0	UpLC
chr1	63063157	63071976	63063157	63071976	+	ANGPTL3	NM_014495	1	1	1	1	1	0	0	UpLC
chr1	11249345	11256038	11249345	11256038	+	ANGPTL7	NM_021146	1	1	1	1	1	0	0	UpLC
chr10	37414784	37521495	37414784	37521495	+	ANKRD30A	NM_052997	1	1	1	1	1	0	0	UpLC
chr15	79575145	79590581	79575145	79590581	+	ANKRD34C	NM_001146341	1	1	1	1	1	0	0	UpLC
chr5	55395506	55529186	55529186	55395506	-	ANKRD55	NM_024669	1	1	1	1	1	0	0	UnExp
chr1	1353799	1356824	1356824	1353799	-	ANKRD65	NM_001145210	1	1	34.88131	3.014434	3.014434	1.59188714240767	2.014434	UpLC
chr4	169013687	169108893	169013687	169108893	+	ANXA10	NM_007193	1	1	1	1	1	0	0	UnExp
chr17	41019161	41021234	41019161	41021234	+	AOC4P	NR_002773	1	1	1	1.427222	1.427222	0.513209759052382	0.427222	UpLC
chr22	32517963	32529456	32517963	32529456	+	AP1B1P1	NR_040114	60	1	34.88131	1	1	0	0	UpLC
chr4	165798139	165818679	165798139	165818679	+	APELA	NM_001297550	1	1	1	1	1	0	0	UnExp
chr22	39353526	39359188	39353526	39359188	+	APOBEC3A	NM_145699	1	1	1	1	1	0	0	UpLC
chr22	39493228	39498610	39493228	39498610	+	APOBEC3H	NM_001166004	20	1	17.44065	1	1	0	0	UpLC
chr1	183615410	183622448	183622448	183615410	-	APOBEC4	NM_203454	1	1	1	1	1	0	0	UpLC
chr11	116700623	116703787	116700623	116703787	+	APOC3	NM_000040	1	1	1	1	1	0	0	UpLC
chr9	67270214	67289492	67289492	67270214	-	AQP7P1	NR_002817	1	1	1	1	1	0	0	UpLC
chr6	109229342	109245306	109245306	109229342	-	ARMC2-AS1	NR_104137	1	1	1	1	1	0	0	UnExp
chr4	114821439	114900878	114900878	114821439	-	ARSJ	NM_024590	1	1	1	1	1	0	0	UnExp
chr2	237103514	237172988	237172988	237103514	-	ASB18	NM_212556	1	1	1	1	1	0	0	UpLC
chr1	201083080	201084500	201084500	201083080	-	ASCL5	NM_001270601	1	1	51.21858	2.076268	2.076268	1.05399267554378	1.076268	UpLC
chr20	32848170	32857148	32848170	32857148	+	ASIP	NM_001672	1	1	17.44065	1	1	0	0	UpLC
chr18	31158540	31327399	31158540	31327399	+	ASXL3	NM_030632	1	1	17.44065	1	1	0	0	UnExp
chr1	160147200	160156767	160147200	160156767	+	ATP1A4	NM_001001734	1	1	1	1	1	0	0	UpLC
chr2	71162997	71192561	71162997	71192561	+	ATP6V1B1	NM_001692	1	1	1	1	1	0	0	UnExp
chrX	69454504	69460511	69454504	69460511	+	AWAT1	NM_001013579	1	1	1	1	1	0	0	UpLC
chr7	99578384	99581860	99578384	99581860	+	AZGP1P1	NR_036679	1	1	1	1.490654	1.490654	0.575945428371289	0.490654	UpLC
chr8	104152920	104242533	104152920	104242533	+	BAALC	NM_001024372	1	1	1	1	1	0	0	UnExp
chr8	104145190	104153570	104153570	104145190	-	BAALC-AS2	NR_027071	1	1	1	1	1	0	0	UpLC
chr2	60684328	60780633	60780633	60684328	-	BCL11A	NM_022893	1	1	17.44065	1	1	0	0	UnExp
chr15	52401821	52404972	52404972	52401821	-	BCL2L10	NM_020396	76.00221	1	52.32196	5.003705	5.003705	2.32299673603	4.003705	UpLC
chr10	81442730	81448650	81442730	81448650	+	BEND3P3	NR_027512	1	1	1	1	1	0	0	UpLC
chr2	32782587	32799885	32799885	32782587	-	BIRC6-AS2	NR_125793	1	1	1	1	1	0	0	UpLC
chr7	155149682	155160628	155160628	155149682	-	BLACE	NR_103545	1	1	1	1	1	0	0	UpLC
chr7	33944522	34195484	33944522	34195484	+	BMPER	NM_133468	1	1	1	1	1	0	0	UnExp
chr20	31595383	31611515	31595383	31611515	+	BPIFB2	NM_025227	1	1	1	1	1	0	0	UpLC
chr20	31669317	31699557	31669317	31699557	+	BPIFB4	NM_182519	1	1	1	1	1	0	0	UnExp
chr20	31619453	31631853	31619453	31631853	+	BPIFB6	NM_174897	1	1	1	1	1	0	0	UnExp
chr6	118822535	118824996	118822535	118824996	+	BRD7P3	NR_002730	20	1	1	2.398995	2.398995	1.26243015076068	1.398995	UpLC
chr11	122848356	122852379	122852379	122848356	-	BSX	NM_001098169	1	1	1	1	1	0	0	UpLC
chr17	72352554	72357958	72357958	72352554	-	BTBD17	NM_001080466	1	1	1	1	1	0	0	UpLC
chr11	57510985	57519253	57519253	57510985	-	BTBD18	NM_001145101	1	1	1	1	1	0	0	UpLC
chr6	3623370	3635765	3635765	3623370	-	BTNL2	NM_019602	1	1	1	1	1	0	0	UpLC
chr10	118423206	118429481	118429481	118423206	-	C10orf82	NM_144661	20	1	1	1	1	0	0	UpLC
chr10	128113573	128210010	128210010	128113573	-	C10orf90	NM_001004298	1	1	1	1	1	0	0	UnExp
chr10	85933553	85945050	85933553	85945050	+	C10orf99	NM_207373	1	1	86.09989	1.845765	1.845765	0.884218882931522	0.845765	UpLC
chr11	8941622	8954553	8954553	8941622	-	C11orf16	NM_020643	56.00221	1	1	1	1	0	0	UnExp
chr11	6226797	6232365	6226797	6232365	+	C11orf42	NM_173525	1	1	1	1	1	0	0	UpLC
chr11	109292845	109299893	109292845	109299893	+	C11orf87	NM_207645	1	1	17.44065	1	1	0	0	UpLC
chr11	111385509	111407756	111385509	111407756	+	C11orf88	NM_001100388	20	1	1	1	1	0	0	UnExp
chr12	103695718	103889788	103889788	103695718	-	C12orf42	NM_198521	1	1	1	1	1	0	0	UnExp
chr14	99177949	99184103	99177949	99184103	+	C14orf177	NM_182560	1	1	1	1	1	0	0	UpLC
chr15	93014906	93044347	93014906	93044347	+	C15orf32	NM_001301106	1	1	1	1	1	0	0	UpLC
chr15	74060554	74062143	74060554	74062143	+	C15orf59-AS1	NR_120352	1	1	1	4.982352	4.982352	2.31682695066648	3.982352	UpLC
chr16	49407807	49433319	49407807	49433319	+	C16orf78	NM_144602	1	1	1	1	1	0	0	UnExp
chr16	30034654	30036023	30034654	30036023	+	C16orf92	NM_001109660	1	1	1	2.363232	2.363232	1.24076126656095	1.363232	UpLC
chr17	7328934	7330886	7328934	7330886	+	C17orf74	NM_175734	1	1	17.44065	3.606052	3.606052	1.85042020087486	2.606052	UpLC
chr18	74207476	74210045	74207476	74210045	+	C18orf65	NM_001272093	1	1	51.21858	1	1	0	0	UpLC
chr1	22963117	22966175	22963117	22966175	+	C1QA	NM_015991	1	1	1	1	1	0	0	UpLC
chr10	16555741	16564004	16564004	16555741	-	C1QL3	NM_001010908	1	1	1	1	1	0	0	UpLC
chr13	24883715	24896669	24883715	24896669	+	C1QTNF9	NM_178540	1	1	1	1	1	0	0	UpLC
chr1	200863948	200884864	200863948	200884864	+	C1orf106	NM_001142569	1	1	1	1	1	0	0	UpLC
chr1	220863627	220872499	220863627	220872499	+	C1orf115	NM_024709	200	1	575.5416	1	1	0	0	UpLC
chr20	61141437	61148768	61148768	61141437	-	C20orf166-AS1	NR_033263	1	1	1	1	1	0	0	UpLC
chr20	34114798	34117481	34117481	34114798	-	C20orf173	NM_001145350	1	1	1	1.719899	1.719899	0.78232384604512	0.719899	UpLC
chr1	151810338	151813033	151813033	151810338	-	C2CD4D	NM_001136003	1	1	1	1	1	0	0	UpLC
chr2	228474805	228498036	228498036	228474805	-	C2orf83	NM_001162483	1	1	51.21858	1	1	0	0	UpLC
chr3	126268518	126277808	126277808	126268518	-	C3orf22	NM_152533	1	1	17.44065	1	1	0	0	UpLC
chr3	133646989	133648656	133648656	133646989	-	C3orf36	NM_025041	1	1	1	3.839474	3.839474	1.94090867824589	2.839474	UpLC
chr4	100432160	100463460	100432160	100463460	+	C4orf17	NM_032149	1	1	1	1	1	0	0	UnExp
chr4	146601355	146653948	146601355	146653948	+	C4orf51	NM_001080531	1	1	1	1	1	0	0	UnExp
chr5	7830490	7851603	7851603	7830490	-	C5orf49	NM_001089584	1	1	138.4218	1.488699	1.488699	0.574052084944212	0.488699	UpNoTSS
chr1	57320442	57383894	57320442	57383894	+	C8A	NM_000562	1	1	1	1	1	0	0	UpLC
chr9	132083294	132084882	132083294	132084882	+	C9orf106	NM_001012715	404.0089	1	588.5687	4.355321	4.355321	2.12277905362129	3.355321	UpLC
chr17	58227301	58236906	58227301	58236906	+	CA4	NM_000717	1	1	1	1	1	0	0	UpLC
chr11	67286417	67290899	67290899	67286417	-	CABP2	NM_016366	1	1	1	1	1	0	0	UpLC
chr18	21719447	21741564	21719447	21741564	+	CABYR	NM_138644	56.00221	1	1	1	1	0	0	UnExp
chr12	2785166	2800323	2800323	2785166	-	CACNA1C-AS1	NR_045725	20	1	1	1	1	0	0	UpLC
chr12	2777665	2781386	2781386	2777665	-	CACNA1C-AS2	NR_046579	1	1	1	1	1	0	0	UpLC
chr12	2378941	2397911	2378941	2397911	+	CACNA1C-IT3	NR_046769	1	1	1	1	1	0	0	UpLC
chr17	64873390	64881395	64873390	64881395	+	CACNG5	NM_145811	1	1	1	1	1	0	0	UpLC
chr11	15095145	15100177	15095145	15100177	+	CALCB	NM_000728	1	1	1	1	1	0	0	UpLC
chr10	5556206	5568209	5568209	5556206	-	CALML3-AS1	NR_120497	1	1	1	1.748696	1.748696	0.80627950743431	0.748696	UpLC
chr1	209757044	209787284	209757044	209787284	+	CAMK1G	NM_020439	1	1	1	1	1	0	0	UnExp
chr16	55600583	55601592	55600583	55601592	+	CAPNS2	NM_032330	192.0044	1	432.7062	193.785	193.785	7.59831309250329	192.785	UpLC
chr11	104912052	104916051	104916051	104912052	-	CARD16	NM_001017534	1	1	1	1	1	0	0	UpLC
chr11	104756444	104769397	104769397	104756444	-	CASP12	NR_034068	1	1	1	1	1	0	0	UnExp
chr19	15160290	15169103	15160290	15169103	+	CASP14	NM_012114	20	1	1	1	1	0	0	UpLC
chr1	116242625	116311426	116311426	116242625	-	CASQ2	NM_001232	1	1	1	1	1	0	0	UnExp
chr3	121903180	122005344	121903180	122005344	+	CASR	NM_001178065	1	1	1	1	1	0	0	UnExp
chr18	70203914	70211723	70211723	70203914	-	CBLN2	NM_182511	1	1	1	1	1	0	0	UpLC
chr3	42774066	42786650	42774066	42786650	+	CCDC13-AS1	NR_046732	1	1	1	1	1	0	0	UpLC
chr8	144788863	144790279	144790279	144788863	-	CCDC166	NM_001162914	20	1	87.20327	8.252312	8.252312	3.04479836707312	7.252312	UpLC
chr12	119772516	119978852	119772516	119978852	+	CCDC60	NM_178499	112.0044	1	866.5158	1.137153	1.137153	0.185426376913717	0.137153	UpNoTSS
chr3	42299317	42305439	42305439	42299317	-	CCK	NM_001174138	1	1	1	1	1	0	0	UpLC
chr17	32687346	32690252	32690252	32687346	-	CCL1	NM_002981	1	1	1	1	1	0	0	UpLC
chr17	34324617	34329084	34329084	34324617	-	CCL15	NM_032965	1	1	1	1	1	0	0	UpLC
chr17	34310691	34329084	34329084	34310691	-	CCL15-CCL14	NR_027921	1	1	1	1	1	0	0	UpLC
chr16	57438678	57449974	57438678	57449974	+	CCL17	NM_002987	1	1	1	1	1	0	0	UpLC
chr17	32582295	32584220	32582295	32584220	+	CCL2	NM_002982	56.00221	1	51.21858	1.885476	1.885476	0.914928786702676	0.885476	UpLC
chr13	37006408	37017019	37006408	37017019	+	CCNA1	NM_001111045	1	1	1	1	1	0	0	UpLC
chr19	43857810	43867324	43857810	43867324	+	CD177	NM_020406	1	1	1	1	1	0	0	UpLC
chr1	158259562	158264564	158259562	158264564	+	CD1C	NM_001765	1	1	1	1	1	0	0	UpLC
chr3	112534555	112564797	112564797	112534555	-	CD200R1L	NM_001199215	1	1	1	1	1	0	0	UnExp
chr11	66081957	66084515	66084515	66081957	-	CD248	NM_020404	1	1	17.44065	2.238852	2.238852	1.16275916154323	1.238852	UpLC
chr12	6554050	6560884	6554050	6560884	+	CD27	NM_001242	1	1	1	1	1	0	0	UpLC
chr2	204571197	204603636	204571197	204603636	+	CD28	NM_001243078	1	1	1	1	1	0	0	UnExp
chr17	72690446	72709139	72709139	72690446	-	CD300LF	NM_001289086	1	1	1	1	1	0	0	UpLC
chr17	41924515	41935128	41924515	41935128	+	CD300LG	NM_001168324	1	1	1	1	1	0	0	UpLC
chrX	135730335	135742549	135730335	135742549	+	CD40LG	NM_000074	1	1	1	1	1	0	0	UnExp
chr17	62006097	62009704	62009704	62006097	-	CD79B	NM_001039933	1	1	119.8778	2.338253	2.338253	1.22543103855133	1.338253	UpLC
chr16	64980682	65155919	65155919	64980682	-	CDH11	NM_001797	1	1	1	1	1	0	0	UnExp
chr11	616564	625067	625067	616564	-	CDHR5	NM_001171968	1	1	138.4218	3.273709	3.273709	1.71092608634614	2.273709	UpLC
chrX	139865424	139866723	139866723	139865424	-	CDR1	NM_004065	1	1	17.44065	8.861346	8.861346	3.14752585454067	7.861346	UpLC
chr19	42259427	42276113	42259427	42276113	+	CEACAM6	NM_002483	1	1	1	1	1	0	0	UpLC
chr19	42177234	42192206	42192206	42177234	-	CEACAM7	NM_006890	1	1	1	1	1	0	0	UnExp
chr14	23586514	23588820	23588820	23586514	-	CEBPE	NM_001805	40	1	119.8778	6.003069	6.003069	2.58570025057113	5.003069	UpLC
chr22	17737749	17747623	17747623	17737749	-	CECR3	NR_038398	1	1	17.44065	4.200469	4.200469	2.0705504198435	3.200469	UpNoTSS
chr9	135957925	135962478	135957925	135962478	+	CELP	NR_001275	1	1	1	1.068668	1.068668	0.0958137247639946	0.068668	UpLC
chr4	119437494	119475359	119437494	119475359	+	CEP170P1	NR_003135	1	1	1	1	1	0	0	UpLC
chr1	161334520	161337673	161337673	161334520	-	CFAP126	NM_001013625	1	1	1	1	1	0	0	UpLC
chr6	87795215	87804865	87804865	87795215	-	CGA	NM_000735	1	1	1	1	1	0	0	UpLC
chr19	49557530	49558997	49558997	49557530	-	CGB7	NM_033142	1	1	34.88131	16.76986	16.76986	4.06779873977359	15.76986	UpLC
chr10	90965693	90967071	90967071	90965693	-	CH25H	NM_003956	1	1	1	2.306965	2.306965	1.20599611641385	1.306965	UpLC
chr15	20487996	20496811	20487996	20496811	+	CHEK2P2	NR_038836	1	1	1	1	1	0	0	UpLC
chr14	93389444	93401638	93389444	93401638	+	CHGA	NM_001275	40	1	86.09989	1	1	0	0	UpLC
chr1	203185206	203198860	203198860	203185206	-	CHIT1	NM_003465	1	1	1	1	1	0	0	UnExp
chr1	240061318	240063172	240063172	240061318	-	CHRM3-AS1	NR_046582	1	1	1	1.040612	1.040612	0.0574322492143565	0.0406120000000001	UpLC
chr15	34261088	34357287	34261088	34357287	+	CHRM5	NM_012125	1	1	1	1	1	0	0	UnExp
chr20	61974661	61992748	61992748	61974661	-	CHRNA4	NR_046317	56.00221	1	1	1.500465	1.500465	0.585409666876658	0.500465	UpLC
chr2	233390869	233401375	233390869	233401375	+	CHRND	NR_046334	1	1	1	1	1	0	0	UpLC
chr2	233404436	233411038	233404436	233411038	+	CHRNG	NM_005199	20	1	1	1	1	0	0	UpLC
chr16	71560153	71572493	71560153	71572493	+	CHST4	NM_001166395	1	1	1	1	1	0	0	UpLC
chr3	190023489	190040235	190040235	190023489	-	CLDN1	NM_021101	1	1	1	1	1	0	0	UpLC
chr6	155585146	155597682	155585146	155597682	+	CLDN20	NM_001001346	1	1	1	1	1	0	0	UpLC
chr7	73183326	73184600	73184600	73183326	-	CLDN3	NM_001306	40	1	17.44065	3.182601	3.182601	1.67020629885154	2.182601	UpLC
chr12	10163230	10170548	10163230	10170548	+	CLEC12B	NM_205852	1	1	1	1	1	0	0	UpLC
chr19	14693895	14721956	14693895	14721956	+	CLEC17A	NR_109784	1	1	1	1	1	0	0	UpLC
chr12	8685900	8693558	8693558	8685900	-	CLEC4E	NM_014358	1	1	1	1	1	0	0	UpLC
chr12	122880088	122884491	122880088	122884491	+	CLIP1-AS1	NR_045382	56.00221	1	1	1.259253	1.259253	0.332568168026051	0.259253	UpLC
chr6	35748830	35755841	35748830	35755841	+	CLPSL1	NM_001010886	56.00221	1	1	1.072959	1.072959	0.101594948762847	0.072959	UpLC
chr3	150643949	150662023	150662023	150643949	-	CLRN1	NM_052995	1	1	1	1	1	0	0	UnExp
chr2	98962617	99015064	98962617	99015064	+	CNGA3	NM_001298	1	1	1	1	1	0	0	UpLC
chr9	34568009	34583070	34568009	34583070	+	CNTFR-AS1	NR_024369	1	1	1	1	1	0	0	UpLC
chr3	3081344	3102829	3102829	3081344	-	CNTN4-AS1	NR_046554	1	1	1	1	1	0	0	UnExp
chr21	46839630	46844955	46844955	46839630	-	COL18A1-AS1	NR_028082	1	1	1	1	1	0	0	UpLC
chr2	228029280	228179508	228029280	228179508	+	COL4A3	NM_000091	1	1	1	1	1	0	0	UpLC
chr14	93813536	93814700	93813536	93814700	+	COX8C	NM_182971	76.00221	1	103.5405	31.56724	31.56724	4.98035622274198	30.56724	UpLC
chr7	130020211	130027949	130020211	130027949	+	CPA1	NM_001868	40	1	1	1.570619	1.570619	0.651333254805156	0.570619	UpLC
chr3	148583042	148614872	148583042	148614872	+	CPA3	NM_001870	1	1	1	1	1	0	0	UnExp
chr3	148545587	148577972	148545587	148577972	+	CPB1	NM_001871	1	1	1	1	1	0	0	UpLC
chr15	75118950	75124136	75118950	75124136	+	CPLX3	NM_001030005	1	1	68.65923	1	1	0	0	UpLC
chr2	207804277	207834198	207804277	207834198	+	CPO	NM_173077	1	1	1	1	1	0	0	UpLC
chr15	78632665	78640572	78632665	78640572	+	CRABP1	NM_004378	1	1	1	1	1	0	0	UpLC
chr5	131409484	131411863	131409484	131411863	+	CSF2	NM_000758	1	1	17.44065	1.264732	1.264732	0.338831706474276	0.264732	UpLC
chr8	2792874	4852328	4852328	2792874	-	CSMD1	NM_033225	1	1	1	1	1	0	0	UnExp
chr1	34334556	34351059	34334556	34351059	+	CSMD2-AS1	NR_038372	1	1	1	1	1	0	0	UnExp
chr11	11373488	11374904	11374904	11373488	-	CSNK2A3	NM_001256686	20	1	1	3.928075	3.928075	1.97382247575624	2.928075	UpLC
chr2	166428845	166545917	166428845	166545917	+	CSRNP3	NM_024969	1	1	1	1	1	0	0	UnExp
chr20	23804403	23807312	23807312	23804403	-	CST2	NM_001322	1	1	17.44065	1	1	0	0	UpLC
chr20	24929865	24940564	24929865	24940564	+	CST7	NM_003650	1	1	1	1	1	0	0	UnExp
chr20	23545369	23549386	23549386	23545369	-	CST9L	NM_080610	20	1	17.44065	1	1	0	0	UpLC
chrX	134847184	134891539	134847184	134891539	+	CT45A1	NM_001017417	1	1	1	1	1	0	0	UpLC
chrX	134866213	134874249	134866213	134874249	+	CT45A2	NM_152582	1	1	1	43.60163	43.60163	5.44631016449874	42.60163	UpLC
chrX	134928696	134936735	134936735	134928696	-	CT45A4	NM_001017436	1	1	1	2.813009	2.813009	1.49211416844877	1.813009	UpLC
chrX	134866213	134874561	134866213	134874561	+	CT45A5	NM_001007551	1	1	1	20.27983	20.27983	4.34197365358044	19.27983	UpLC
chrX	134883487	134891519	134883487	134891519	+	CT45A6	NM_001017438	1	1	1	43.60163	43.60163	5.44631016449874	42.60163	UpLC
chrX	120006451	120009779	120009779	120006451	-	CT47B1	NM_001145718	1	1	1	1.431909	1.431909	0.517939810046079	0.431909	UpLC
chr5	166332226	166353375	166353375	166332226	-	CTB-7E3.1	NR_108020	1	1	34.88131	1	1	0	0	UpLC
chr4	1203907	1212379	1203907	1212379	+	CTBP1-AS	NR_104331	20	1	1	1	1	0	0	UpLC
chr16	75237993	75241072	75241072	75237993	-	CTRB2	NM_001025200	1	1	1	1.390802	1.390802	0.47591704680286	0.390802	UpLC
chr14	25042723	25045466	25045466	25042723	-	CTSG	NM_001911	1	1	1	2.001222	2.001222	1.00088121748545	1.001222	UpLC
chr5	126988706	126994322	126988706	126994322	+	CTXN3	NM_001127385	1	1	1	1	1	0	0	UpLC
chr4	74861358	74864446	74864446	74861358	-	CXCL5	NM_002994	1	1	1	1	1	0	0	UpLC
chr4	76922494	76928676	76928676	76922494	-	CXCL9	NM_002416	1	1	1	1	1	0	0	UpLC
chr2	218990735	219001976	218990735	219001976	+	CXCR2	NM_001557	1	1	1	1	1	0	0	UpLC
chrX	30576940	30596033	30596033	30576940	-	CXorf21	NM_025159	1	1	1	1	1	0	0	UnExp
chrX	83116133	83141708	83116133	83141708	+	CYLC1	NM_021118	1	1	1	1	1	0	0	UnExp
chr9	105757592	105780770	105757592	105780770	+	CYLC2	NM_001340	1	1	1	1	1	0	0	UnExp
chr1	111023387	111033891	111023387	111033891	+	CYMP	NR_003599	1	1	1	1	1	0	0	UpLC
chr2	38294745	38303323	38303323	38294745	-	CYP1B1	NM_000104	1	1	1	1	1	0	0	UpLC
chr19	41594355	41602100	41594355	41602100	+	CYP2A13	NM_000766	1	1	1	1	1	0	0	UpLC
chr19	41349442	41356352	41356352	41349442	-	CYP2A6	NM_000762	1	1	1	1	1	0	0	UpLC
chr6	46517316	46620567	46620567	46517316	-	CYP39A1	NM_016593	1	1	138.4218	1	1	0	0	UpLC
chr7	99302659	99332823	99332823	99302659	-	CYP3A7	NM_000765	1	1	1	1	1	0	0	UpLC
chr1	47264669	47285021	47264669	47285021	+	CYP4B1	NM_001099772	1	1	1	1	1	0	0	UnExp
chr19	15870143	15890798	15890798	15870143	-	CYP4F24P	NR_033864	1	1	1	1	1	0	0	UnExp
chr8	65508528	65711348	65711348	65508528	-	CYP7B1	NM_004820	56.00221	1	1	1	1	0	0	UnExp
chrX	77526968	77583188	77583188	77526968	-	CYSLTR1	NM_006639	1	1	1	1	1	0	0	UnExp
chr4	5016313	5021197	5021197	5016313	-	CYTL1	NM_018659	1	1	1	1	1	0	0	UpLC
chr21	24733425	24757156	24757156	24733425	-	D21S2088E	NR_040254	1	1	18.95723	1	1	0	0	UnExp
chrX	85517970	86087605	85517970	86087605	+	DACH2	NM_001139515	1	1	1	1	1	0	0	UpLC
chr2	228736326	228789026	228736326	228789026	+	DAW1	NM_178821	1	1	1	1	1	0	0	UnExp
chrX	27996109	27999566	27999566	27996109	-	DCAF8L1	NM_001017930	1	1	1	1	1	0	0	UpLC
chrX	27764925	27766938	27764925	27766938	+	DCAF8L2	NM_001136533	1	1	1	1	1	0	0	UpLC
chr4	150999425	151178608	150999425	151178608	+	DCLK2	NM_001040260	1	1	1	1	1	0	0	UpLC
chrY	15017615	15030439	15017615	15030439	+	DDX3Y	NM_001302552	1	1	1	1	1	0	0	UnExp
chr8	6728096	6735529	6735529	6728096	-	DEFB1	NM_005218	1	1	1	1	1	0	0	UpLC
chr20	29891014	29896388	29896388	29891014	-	DEFB116	NM_001037731	1	1	1	1	1	0	0	UpLC
chr20	238376	241736	238376	241736	+	DEFB132	NM_207469	1	1	1	1	1	0	0	UpLC
chr7	14215605	14881075	14881075	14215605	-	DGKB	NM_145695	1	1	1	1	1	0	0	UnExp
chr13	60587436	60599286	60587436	60599286	+	DIAPH3-AS1	NR_109839	1	1	1	1	1	0	0	UnExp
chr14	102018559	102022013	102022013	102018559	-	DIO3OS	NR_002770	1	1	34.88131	1	1	0	0	UpLC
chr18	4264601	4296000	4264601	4296000	+	DLGAP1-AS5	NR_036489	1	1	1	1	1	0	0	UnExp
chr17	48067368	48072588	48072588	48067368	-	DLX3	NM_005220	20	1	34.88131	1	1	0	0	UpLC
chr9	1050619	1057554	1050619	1057554	+	DMRT2	NM_181872	1	1	1	1	1	0	0	UpLC
chr9	976967	991732	976967	991732	+	DMRT3	NM_021240	1	1	1	1	1	0	0	UpLC
chr9	22446839	22452472	22446839	22452472	+	DMRTA1	NM_022160	1	1	1	1	1	0	0	UpLC
chr1	102337567	102360299	102337567	102360299	+	DNAJA1P5	NR_033424	1	1	1	1	1	0	0	UnExp
chr1	84874033	84880691	84874033	84880691	+	DNASE2B	NM_058248	1	1	1	1	1	0	0	UpLC
chr10	101686965	101718755	101686965	101718755	+	DNMBP-AS1	NR_024130	1	1	1	1	1	0	0	UpLC
chr6	2202892	2216112	2202892	2216112	+	DPCR1	NM_080870	40	1	1	1	1	0	0	UpLC
chr1	97561478	97788511	97561478	97788511	+	DPYD-AS1	NR_046590	1	1	1	1	1	0	0	UnExp
chr4	36285643	36346407	36285643	36346407	+	DTHD1	NM_001170700	1	1	1	1	1	0	0	UpLC
chr8	33448853	33457439	33457439	33448853	-	DUSP26	NM_024025	56.00221	1	1	1	1	0	0	UpLC
chr1	167064086	167098402	167064086	167098402	+	DUSP27	NM_001080426	1	1	1	1	1	0	0	UpLC
chr2	233344536	233352569	233352569	233344536	-	ECEL1	NM_001290787	1	1	1	1	1	0	0	UpLC
chr14	21214098	21216539	21214098	21216539	+	EDDM3A	NM_006683	1	1	1	1	1	0	0	UpLC
chr4	148402068	148466106	148402068	148466106	+	EDNRA	NM_001166055	1	1	1	1	1	0	0	UpLC
chr13	78393071	78482563	78393071	78482563	+	EDNRB-AS1	NR_103853	1	1	1	1	1	0	0	UnExp
chr10	127433295	127440629	127440629	127433295	-	EDRF1-AS1	NR_120633	1	1	103.5405	1	1	0	0	UpLC
chr3	4790877	4793274	4793274	4790877	-	EGOT	NR_004428	1	1	1	1	1	0	0	UpLC
chr19	852290	856246	852290	856246	+	ELANE	NM_001972	1	1	17.44065	1	1	0	0	UpLC
chr7	37037400	37053235	37037400	37053235	+	ELMO1-AS1	NR_104120	1	1	1	1	1	0	0	UnExp
chr20	39988605	39995498	39995498	39988605	-	EMILIN3	NM_052846	1	1	17.44065	1	1	0	0	UpLC
chr10	118609022	118642112	118609022	118642112	+	ENO4	NM_001242699	1	1	1	1	1	0	0	UnExp
chr13	43787699	44203613	44203613	43787699	-	ENOX1	NM_001127615	1	1	1	1	1	0	0	UpLC
chr13	44022987	44033624	44022987	44033624	+	ENOX1-AS2	NR_120399	1	1	1	1	1	0	0	UpLC
chr6	46126918	46138747	46138747	46126918	-	ENPP5	NM_021572	1	1	17.44065	1	1	0	0	UnExp
chr3	134514098	134979307	134514098	134979307	+	EPHB1	NM_004441	20	1	1	1	1	0	0	UpLC
chr17	56270088	56282535	56270088	56282535	+	EPX	NM_000502	1	1	1	1	1	0	0	UpLC
chr3	55542335	56502391	56502391	55542335	-	ERC2	NM_015576	1	1	1	1	1	0	0	UpLC
chr3	55691242	55693497	55693497	55691242	-	ERC2-IT1	NR_024615	56.00221	1	1	1.408777	1.408777	0.494443260720709	0.408777	UpLC
chr16	68262449	68270136	68270136	68262449	-	ESRP2	NM_024939	20	1	17.44065	1	1	0	0	UpLC
chr1	157061834	157069600	157069600	157061834	-	ETV3L	NM_001004341	1	1	17.44065	1	1	0	0	UpLC
chr7	27282163	27287438	27282163	27287438	+	EVX1	NM_001989	1	1	1	1	1	0	0	UpLC
chr13	113760101	113774995	113760101	113774995	+	F7	NM_000131	56.00221	1	1	1	1	0	0	UnExp
chr1	31838099	31845923	31845923	31838099	-	FABP3	NM_004102	1	1	17.44065	1	1	0	0	UpLC
chr3	58549838	58563491	58563491	58549838	-	FAM107A	NM_001076778	1	1	1	1	1	0	0	UpLC
chr2	279560	288308	288308	279560	-	FAM150B	NM_001002919	1	1	1	1	1	0	0	UpLC
chr7	135414345	135433594	135433594	135414345	-	FAM180A	NM_205855	1	1	51.21858	1	1	0	0	UpLC
chr14	94393730	94395954	94393730	94395954	+	FAM181A	NM_001207072	1	1	1	1	1	0	0	UpLC
chr14	94371075	94392718	94392718	94371075	-	FAM181A-AS1	NR_027004	1	1	1	1	1	0	0	UpLC
chr8	29779028	29811123	29779028	29811123	+	FAM183CP	NR_024473	1	1	1	1	1	0	0	UpLC
chr6	4068592	4079457	4079457	4068592	-	FAM217A	NM_173563	1	1	1	1	1	0	0	UpLC
chr22	21521191	21546445	21521191	21546445	+	FAM230B	NR_108107	1	1	1	3.311534	3.311534	1.72749967066644	2.311534	UpLC
chr6	116782532	116784934	116782532	116784934	+	FAM26F	NM_001010919	1	1	1	1.826626	1.826626	0.869181273713872	0.826626	UpLC
chr1	803450	812182	812182	803450	-	FAM41C	NR_027055	1	1	1	1	1	0	0	UpLC
chr6	3849631	3851551	3849631	3851551	+	FAM50B	NM_012135	20	1	1	6.575065	6.575065	2.71700515671888	5.575065	UpLC
chr10	126392596	126403329	126392596	126403329	+	FAM53B-AS1	NR_120630	1	1	1	1	1	0	0	UnExp
chr8	12219527	12268510	12219527	12268510	+	FAM66A	NR_026789	1	1	1	1	1	0	0	UpLC
chr8	7159132	7212876	7212876	7159132	-	FAM66B	NR_027423	1	1	1	1	1	0	0	UpLC
chr16	85131957	85146114	85146114	85131957	-	FAM92B	NM_198491	1	1	1	1	1	0	0	UpLC
chr2	163027193	163100045	163100045	163027193	-	FAP	NM_001291807	1	1	1	1	1	0	0	UpLC
chr2	131174325	131186119	131186119	131174325	-	FAR2P2	NR_046260	1	1	1	1	1	0	0	UpLC
chr5	127593600	127873735	127873735	127593600	-	FBN2	NM_001999	1	1	1	1	1	0	0	UnExp
chr17	18647325	18682662	18647325	18682662	+	FBXW10	NM_001267585	1	1	1	1	1	0	0	UnExp
chr1	149369293	149378303	149369293	149378303	+	FCGR1C	NR_027484	1	1	1	2.479118	2.479118	1.30982694184146	1.479118	UpLC
chr9	137801430	137809806	137809806	137801430	-	FCN1	NM_002003	1	1	1	1	1	0	0	UpLC
chr9	137772657	137779366	137772657	137779366	+	FCN2	NM_004108	1	1	1	1	1	0	0	UpLC
chr7	121943711	121950131	121943711	121950131	+	FEZF1-AS1	NR_036484	1	1	1	1	1	0	0	UpLC
chr3	62355346	62359190	62359190	62355346	-	FEZF2	NM_018008	1	1	1	1	1	0	0	UpLC
chr19	35849487	35851389	35849487	35851389	+	FFAR3	NM_005304	1000	1	1	15.24362	15.24362	3.93013364443002	14.24362	UpLC
chr5	44388833	44414091	44388833	44414091	+	FGF10-AS1	NR_108034	1	1	1	1	1	0	0	UnExp
chr12	4543307	4554780	4554780	4543307	-	FGF6	NM_020996	1	1	1	1	1	0	0	UpLC
chr4	155525727	155533902	155533902	155525727	-	FGG	NM_021870	20	1	34.88131	1	1	0	0	UpLC
chr19	58336666	58338830	58338830	58336666	-	FKBP1AP1	NR_024162	1	1	1	1	1	0	0	UpLC
chr7	72742234	72772646	72742234	72772646	+	FKBP6	NM_001281304	1	1	1	1	1	0	0	UpLC
chr20	61885329	61892967	61885329	61892967	+	FLJ16779	NR_024389	1	1	34.88131	1	1	0	0	UpLC
chr9	13406378	13431328	13431328	13406378	-	FLJ41200	NR_033863	1	1	1	1	1	0	0	UnExp
chr12	65277553	65371302	65277553	65371302	+	FLJ41278	NR_033988	1	1	1	1	1	0	0	UpLC
chr1	171060017	171086959	171060017	171086959	+	FMO3	NM_006894	1	1	17.44065	1	1	0	0	UnExp
chr1	203309748	203320557	203320557	203309748	-	FMOD	NM_002023	1	1	1	1	1	0	0	UpLC
chr9	70917782	70920000	70917782	70920000	+	FOXD4L3	NM_199135	1	1	1	73.1694	73.1694	6.19316852347647	72.1694	UpLC
chr5	169532916	169536729	169532916	169536729	+	FOXI1	NM_144769	1	1	1	1	1	0	0	UpLC
chr3	71338908	71355005	71338908	71355005	+	FOXP1-AS1	NR_126463	1	1	1	1	1	0	0	UpLC
chr13	39261172	39461267	39261172	39461267	+	FREM2	NM_207361	1	1	1	1	1	0	0	UnExp
chrX	12156584	12742642	12156584	12742642	+	FRMPD4	NM_014728	1	1	17.44065	1	1	0	0	UnExp
chr9	139924625	139927292	139927292	139924625	-	FUT7	NM_004479	56.00221	1	1	1	1	0	0	UpLC
chr19	35606731	35612569	35606731	35612569	+	FXYD3	NM_001136010	1	1	86.09989	1.168629	1.168629	0.224816995899154	0.168629	UpLC
chr12	130647003	130650285	130647003	130650285	+	FZD10	NM_007197	1	1	1	1.148419	1.148419	0.199649104500491	0.148419	UpLC
chr17	41052813	41066450	41052813	41066450	+	G6PC	NM_001270397	1	1	1	1	1	0	0	UpLC
chrX	49197606	49204923	49197606	49204923	+	GAGE2E	NM_001127200	1	1	1	25.86797	25.86797	4.69309493724228	24.86797	UpLC
chr19	56687388	56697144	56687388	56697144	+	GALP	NM_033106	1	1	872.0327	1	1	0	0	UpLC
chr1	89829435	89853719	89829435	89853719	+	GBP6	NM_198460	1	1	1	1	1	0	0	UnExp
chr15	59903981	59912210	59903981	59912210	+	GCNT3	NM_004751	1	1	1	1	1	0	0	UpLC
chr2	91963367	91970153	91963367	91970153	+	GGT8P	NR_003503	1	1	1	1	1	0	0	UpLC
chr20	35879489	35885299	35885299	35879489	-	GHRH	NM_021081	1	1	1	1	1	0	0	UpLC
chr7	150413644	150421368	150413644	150421368	+	GIMAP1	NM_130759	1	1	1	1	1	0	0	UpLC
chr7	150413644	150440737	150413644	150440737	+	GIMAP1-GIMAP5	NM_001199577	1	1	1	1	1	0	0	UpLC
chr6	90604187	90605819	90604187	90605819	+	GJA10	NM_032602	1	1	1	1.379799	1.379799	0.464458120029892	0.379799	UpLC
chr1	39339738	39347298	39347298	39339738	-	GJA9	NM_030772	20	1	1	1	1	0	0	UpLC
chr2	69201704	69208112	69201704	69208112	+	GKN1	NM_019617	1	1	1	1	1	0	0	UpLC
chr2	69172363	69180102	69180102	69172363	-	GKN2	NM_182536	1	1	1	1	1	0	0	UpLC
chr3	190570525	190580465	190580465	190570525	-	GMNC	NM_001146686	1	1	1	1	1	0	0	UnExp
chr14	52327021	52436518	52327021	52436518	+	GNG2	NM_053064	20	1	1	1	1	0	0	UnExp
chr17	47283595	47286743	47286743	47283595	-	GNGT2	NM_031498	1	1	51.21858	1	1	0	0	UpLC
chr8	37791799	37797647	37797647	37791799	-	GOT1L1	NM_152413	1	1	1	1	1	0	0	UpLC
chr17	4835569	4838325	4835569	4838325	+	GP1BA	NM_000173	1	1	17.44065	1	1	0	0	UpLC
chr13	93353641	93372208	93372208	93353641	-	GPC5-AS1	NR_049776	1	1	1	1	1	0	0	UpLC
chr13	94806446	94840245	94840245	94806446	-	GPC6-AS1	NR_046535	1	1	1	1	1	0	0	UnExp
chr14	63779548	63785593	63785593	63779548	-	GPHB5	NM_145171	1	1	1	1	1	0	0	UpLC
chr5	94955979	94957284	94955979	94957284	+	GPR150	NM_199243	1	1	1	2.859124	2.859124	1.5155731909049	1.859124	UpLC
chr10	25447000	25465205	25465205	25447000	-	GPR158-AS1	NR_027333	1	1	1	1	1	0	0	UnExp
chr2	128403438	128410213	128403438	128410213	+	GPR17	NM_001161416	1	1	17.44065	1.07998	1.07998	0.111004595566534	0.0799799999999999	UpLC
chrX	78426468	78427726	78426468	78427726	+	GPR174	NM_032553	20	1	1	3.379972	3.379972	1.75701129513809	2.379972	UpLC
chr12	57388354	57390469	57388354	57390469	+	GPR182	NM_007264	1	1	1	1	1	0	0	UpLC
chr1	200842082	200843306	200842082	200843306	+	GPR25	NM_005298	1	1	103.5405	11.67901	11.67901	3.5458460806957	10.67901	UpLC
chr3	71803200	71804328	71803200	71804328	+	GPR27	NM_018971	1	1	1	6.812755	6.812755	2.7682383255623	5.812755	UpLC
chrX	41548225	41556530	41548225	41556530	+	GPR34	NM_005300	56.00221	1	1	1.442518	1.442518	0.528589321192224	0.442518	UpLC
chr1	101003727	101007583	101003727	101007583	+	GPR88	NM_022049	1	1	154.7591	9.654773	9.654773	3.27124233938057	8.654773	UpLC
chr5	152871731	153193429	152871731	153193429	+	GRIA1	NM_001258022	1	1	1	1	1	0	0	UnExp
chr10	87337487	87366972	87337487	87366972	+	GRID1-AS1	NR_038986	1	1	1	1	1	0	0	UpLC
chr9	104331633	104500862	104500862	104331633	-	GRIN3A	NM_133445	1	1	1	1	1	0	0	UpLC
chr3	7561427	7576971	7576971	7561427	-	GRM7-AS1	NR_046606	1	1	1	1	1	0	0	UpLC
chr4	42895282	43032675	42895282	43032675	+	GRXCR1	NM_001080476	1	1	1	1	1	0	0	UnExp
chr12	13236470	13248740	13248740	13236470	-	GSG1	NM_031289	1	1	1	1	1	0	0	UnExp
chr6	52761438	52774496	52774496	52761438	-	GSTA3	NM_000847	1	1	1	1	1	0	0	UpLC
chr1	110230417	110236367	110230417	110236367	+	GSTM1	NM_000561	1	1	1	1	1	0	0	UpLC
chr1	110254863	110260890	110254863	110260890	+	GSTM5	NM_000851	1	1	51.21858	1	1	0	0	UpLC
chr22	24340594	24347258	24347258	24340594	-	GSTTP1	NR_003081	1	1	1	3.729864	3.729864	1.89912302723585	2.729864	UpLC
chr18	68297754	68318093	68318093	68297754	-	GTSCR1	NM_001278515	1	1	1	1	1	0	0	UpLC
chr5	70516052	70555122	70555122	70516052	-	GUSBP9	NR_033968	1	1	1	3.176804	3.176804	1.66757608251258	2.176804	UpLC
chrY	14517914	14533389	14533389	14517914	-	GYG2P1	NR_033667	1	1	1	1	1	0	0	UpLC
chr5	54398473	54406080	54398473	54406080	+	GZMA	NM_006144	22.72727	1	19.81892	1	1	0	0	UpLC
chr5	54320106	54329960	54320106	54329960	+	GZMK	NM_002104	1	1	1	1	1	0	0	UpLC
chr3	129262056	129270204	129262056	129270204	+	H1FOO	NM_153833	1	1	1	1	1	0	0	UpLC
chr2	177037916	177042857	177042857	177037916	-	HAGLR	NR_110458	20	1	1	1	1	0	0	UpLC
chr5	82934016	83016896	83016896	82934016	-	HAPLN1	NM_001884	1	1	17.44065	1	1	0	0	UnExp
chr20	61732643	61735737	61732643	61735737	+	HAR1A	NR_003244	1	1	1	1	1	0	0	UpLC
chr20	61726844	61733671	61733671	61726844	-	HAR1B	NR_003245	1	1	1	1	1	0	0	UpLC
chr19	24344994	24346249	24346249	24344994	-	HAVCR1P1	NR_003603	1	1	1	3.695054	3.695054	1.88559544825856	2.695054	UpLC
chr6	2535932	2542362	2535932	2542362	+	HCG22	NR_003948	1	1	256.0929	1	1	0	0	UpLC
chr6	1062457	1064477	1064477	1062457	-	HCG4	NR_002139	60	1	120.9812	2.727944	2.727944	1.44781402861739	1.727944	UpLC
chr15	73612199	73661605	73661605	73612199	-	HCN4	NM_005477	1	1	1	1	1	0	0	UpLC
chrX	83572881	83757487	83757487	83572881	-	HDX	NM_001177479	1	1	1	1	1	0	0	UnExp
chr7	81380215	81399452	81399452	81380215	-	HGF	NM_001010934	1	1	1	1	1	0	0	UnExp
chr3	42734154	42743013	42743013	42734154	-	HHATL	NR_027753	1	1	1	1	1	0	0	UpLC
chr17	42925269	42927848	42925269	42927848	+	HIGD1B	NR_073504	1	1	1	1	1	0	0	UpLC
chr6	1150132	1153548	1150132	1153548	+	HLA-A	NM_001242758	65.11885	1	17.44065	1.331736	1.331736	0.413308114511424	0.331736	UpLC
chr6	4346929	4353371	4353371	4346929	-	HLA-DMB	NM_002118	1	1	17.44065	1	1	0	0	UpLC
chr6	32627240	32634466	32634466	32627240	-	HLA-DQB1	NM_002123	1	1	1	1	1	0	0	UpLC
chr6	4006438	4013897	4013897	4006438	-	HLA-DQB2	NM_001198858	1	1	1	1	1	0	0	UpLC
chr6	3774424	3787546	3787546	3774424	-	HLA-DRB1	NM_001243965	1	1	1	1	1	0	0	UpLC
chr6	32485153	32498006	32498006	32485153	-	HLA-DRB5	NM_002125	1	1	1	1	1	0	0	UnExp
chr6	3973649	3974855	3974855	3973649	-	HLA-DRB6	NR_001298	1	1	1	1	1	0	0	UpLC
chr6	991650	1359214	991650	1359214	+	HLA-F	NM_018950	1	1	1	1	1	0	0	UpLC
chr6	1213595	1217581	1213595	1217581	+	HLA-J	NR_024240	1	1	1	1	1	0	0	UpLC
chr5	143191725	143200284	143191725	143200284	+	HMHB1	NM_021182	1	1	1	1	1	0	0	UpLC
chr5	162909609	162921064	162921064	162909609	-	HMMR-AS1	NR_109892	1	1	1	1	1	0	0	UpLC
chr11	43283053	43290919	43290919	43283053	-	HNRNPKP3	NR_033868	1	1	1	1	1	0	0	UpLC
chr7	27240039	27246878	27240039	27246878	+	HOTTIP	NR_037843	1	1	17.44065	1	1	0	0	UpLC
chr17	46802126	46806111	46806111	46802126	-	HOXB13	NM_006361	56.00221	1	103.5405	1.150071	1.150071	0.201722929157496	0.150071	UpLC
chr2	176957531	176960666	176957531	176960666	+	HOXD13	NM_000523	20	1	17.44065	1.616272	1.616272	0.692670007514192	0.616272	UpLC
chr2	177028804	177037826	177028804	177037826	+	HOXD3	NM_006898	1	1	1	1	1	0	0	UpLC
chr2	177016112	177017949	177016112	177017949	+	HOXD4	NM_014621	1	1	1	1.041855	1.041855	0.0591545047399336	0.041855	UpLC
chr17	77681074	77686081	77681074	77686081	+	HP09025	NR_109783	1	1	1	1	1	0	0	UpLC
chr1	152184551	152196672	152196672	152184551	-	HRNR	NM_001009931	1	1	1	1	1	0	0	UpLC
chr1	120106502	120115199	120106502	120115199	+	HSD3BP4	NR_033781	1	1	1	1	1	0	0	UpLC
chr1	59597607	59612479	59612479	59597607	-	HSD52	NR_027120	1	1	1	1	1	0	0	UnExp
chr14	65007185	65009954	65007185	65009954	+	HSPA2	NM_021979	1	1	103.5405	4.954731	4.954731	2.30880673339548	3.954731	UpLC
chr4	70894129	70902255	70894129	70902255	+	HTN3	NM_000200	1	1	1	1	1	0	0	UpLC
chr6	87647023	87726397	87647023	87726397	+	HTR1E	NM_000865	1	1	1	1	1	0	0	UnExp
chr11	113848221	113861034	113848221	113861034	+	HTR3A	NM_001161772	1	1	1	1	1	0	0	UnExp
chr3	183770834	183778461	183770834	183778461	+	HTR3C	NM_130770	1	1	51.21858	1.084867	1.084867	0.117518185341007	0.084867	UpLC
chr3	183750618	183757157	183750618	183757157	+	HTR3D	NM_001163646	1	1	1	1	1	0	0	UpLC
chr7	154858778	154863267	154863267	154858778	-	HTR5A-AS1	NR_038945	1	1	1	1	1	0	0	UpLC
chr12	21525801	21532914	21525801	21532914	+	IAPP	NM_000415	1	1	1	1	1	0	0	UpLC
chr1	79086066	79111830	79086066	79111830	+	IFI44L	NM_006820	1	1	1	1	1	0	0	UnExp
chr11	298200	299526	299526	298200	-	IFITM5	NM_001025295	20	1	17.44065	5.349894	5.349894	2.41951030699242	4.349894	UpLC
chrX	103810995	105011822	103810995	105011822	+	IL1RAPL2	NM_017416	1	1	1	1	1	0	0	UnExp
chr1	207039153	207042568	207039153	207042568	+	IL20	NM_018724	1	1	1	1	1	0	0	UpLC
chr1	24446260	24469775	24469775	24446260	-	IL22RA1	NM_021258	1	1	1	1	1	0	0	UnExp
chr5	135227934	135231516	135231516	135227934	-	IL9	NM_000590	1	1	1	1	1	0	0	UpLC
chr11	2167852	2182439	2182439	2167852	-	INS-IGF2	NM_001042376	1	1	1	1	1	0	0	UnExp
chr14	36003247	36006260	36003247	36006260	+	INSM2	NM_032594	1	1	1	1	1	0	0	UpLC
chr2	237232789	237412340	237412340	237232789	-	IQCA1	NM_001270585	1	1	1	1	1	0	0	UnExp
chr3	51860898	51864874	51860898	51864874	+	IQCF3	NM_001085479	1	1	1	1	1	0	0	UpLC
chrX	107975726	107979607	107979607	107975726	-	IRS4	NM_003604	1	1	1	1	1	0	0	UpLC
chr5	3596167	3601517	3596167	3601517	+	IRX1	NM_024337	1	1	17.44065	1	1	0	0	UpLC
chr5	2746278	2751769	2751769	2746278	-	IRX2	NM_001134222	1	1	52.32196	1	1	0	0	UpLC
chr2	160956176	161056824	161056824	160956176	-	ITGB6	NM_001282354	1	1	1	1	1	0	0	UpLC
chr5	146965003	147162411	147162411	146965003	-	JAKMIP2	NM_014790	1	1	1	1	1	0	0	UpLC
chr8	73449625	73850584	73449625	73850584	+	KCNB2	NM_004770	1	1	1	1	1	0	0	UpLC
chr2	163279756	163695257	163695257	163279756	-	KCNH7	NM_173162	1	1	1	1	1	0	0	UnExp
chr14	90528108	90652201	90528108	90652201	+	KCNK13	NM_022054	1	1	17.44065	1	1	0	0	UpLC
chr6	39283946	39290330	39290330	39283946	-	KCNK16	NM_001135106	1	1	1	1	1	0	0	UpLC
chr6	39266776	39282236	39282236	39266776	-	KCNK17	NM_031460	1	1	1	1	1	0	0	UnExp
chr10	78647801	78738351	78647801	78738351	+	KCNMA1-AS1	NR_120655	1	1	1	1	1	0	0	UnExp
chr5	169805164	169816681	169816681	169805164	-	KCNMB1	NM_004137	1	1	1	1	1	0	0	UpLC
chr8	110979232	110986959	110986959	110979232	-	KCNV1	NM_014379	1	1	1	1	1	0	0	UpLC
chr6	62389864	62996100	62996100	62389864	-	KHDRBS2	NM_152688	1	1	1	1	1	0	0	UnExp
chr6	127759550	127780535	127780535	127759550	-	KIAA0408	NM_014702	20	1	1	1	1	0	0	UnExp
chr5	129083883	129100756	129083883	129100756	+	KIAA1024L	NM_001257308	1	1	1	1	1	0	0	UpLC
chr5	154393259	154397685	154393259	154397685	+	KIF4B	NM_001099293	20	1	219.5082	1.8549	1.8549	0.891341411432119	0.8549	UpLC
chr6	39302875	39399150	39399150	39302875	-	KIF6	NM_001289024	1	1	1	1	1	0	0	UnExp
chr19	55249973	55264504	55249973	55264504	+	KIR2DL3	NM_015868	1	1	1	1	1	0	0	UpLC
chr19	55327892	55342233	55327892	55342233	+	KIR3DL1	NM_013289	1	1	1	1.375221	1.375221	0.459663480443838	0.375221	UpLC
chr3	183266522	183270114	183266522	183270114	+	KLHL6-AS1	NR_046687	1	1	1	1	1	0	0	UpLC
chr19	51358170	51364020	51358170	51364020	+	KLK3	NM_001030048	20	1	1	1	1	0	0	UpLC
chr19	51446558	51456344	51456344	51446558	-	KLK5	NM_012427	1	1	1	1	1	0	0	UpLC
chr12	10034087	10048432	10034087	10048432	+	KLRF2	NM_001190765	1	1	17.44065	1	1	0	0	UpLC
chr1	152730505	152734529	152730505	152734529	+	KPRP	NM_001025231	1	1	1	1	1	0	0	UpLC
chr17	39032140	39041495	39041495	39032140	-	KRT20	NM_019010	1	1	17.44065	1	1	0	0	UpLC
chr17	39615764	39623638	39623638	39615764	-	KRT32	NM_002278	1	1	17.44065	1	1	0	0	UpLC
chr17	39502344	39507064	39507064	39502344	-	KRT33A	NM_004138	1	1	1	1	1	0	0	UpLC
chr12	52626953	52642709	52626953	52642709	+	KRT7	NM_005556	1	1	1	1	1	0	0	UpLC
chr12	52937692	52946931	52946931	52937692	-	KRT71	NM_033448	1	1	1	1	1	0	0	UpLC
chr12	52817853	52828110	52828110	52817853	-	KRT75	NM_004693	1	1	1	1	1	0	0	UpLC
chr18	5954704	6414910	6414910	5954704	-	L3MBTL4	NM_173464	1	1	1	1	1	0	0	UnExp
chr18	6256742	6260933	6256742	6260933	+	L3MBTL4-AS1	NR_110765	1	1	1	1	1	0	0	UpLC
chr1	23279535	23291923	23291923	23279535	-	LACTBL1	NM_001289974	1	1	1	1	1	0	0	UpLC
chr6	129204285	129837710	129204285	129837710	+	LAMA2	NM_001079823	1	1	1	1	1	0	0	UnExp
chr6	112429133	112575917	112575917	112429133	-	LAMA4	NM_001105207	1	1	1	1	1	0	0	UnExp
chr20	60928065	60931534	60928065	60931534	+	LAMA5-AS1	NR_109922	1	1	1	1	1	0	0	UpLC
chr1	183155173	183210406	183155173	183210406	+	LAMC2	NM_018891	1	1	1	1	1	0	0	UpLC
chr22	34120971	34146803	34120971	34146803	+	LARGE-AS1	NR_038949	1	1	1	1	1	0	0	UpLC
chr10	102989350	102998616	102989350	102998616	+	LBX1-AS1	NR_029380	1	1	1	1	1	0	0	UpLC
chr9	138413283	138418386	138413283	138418386	+	LCN1	NM_002297	1	1	17.44065	1	1	0	0	UpLC
chr4	16503156	16900432	16900432	16503156	-	LDB2	NM_001290	1	1	1	1	1	0	0	UnExp
chr1	226124297	226129083	226129083	226124297	-	LEFTY2	NM_001172425	1	1	1	1.583301	1.583301	0.662935551070248	0.583301	UpLC
chr1	153175905	153177601	153175905	153177601	+	LELP1	NM_001010857	1	1	1	1.252921	1.252921	0.325295451769668	0.252921	UpLC
chr1	205342379	205356568	205342379	205356568	+	LEMD1-AS1	NR_038425	20	1	1	1	1	0	0	UpLC
chr19	40093168	40098114	40093168	40098114	+	LGALS13	NM_013268	1	1	1	1	1	0	0	UpLC
chr19	40170013	40177013	40170013	40177013	+	LGALS17A	NR_034156	1	1	1	1	1	0	0	UpLC
chr8	22004342	22014344	22014344	22004342	-	LGI3	NM_139278	1	1	120.9812	1	1	0	0	UpLC
chr19	55105661	55111185	55105661	55111185	+	LILRA1	NM_001278319	1	1	1	1	1	0	0	UpLC
chr21	29094697	29123552	29094697	29123552	+	LINC00113	NR_024357	1	1	1	1	1	0	0	UnExp
chr22	44965219	44968329	44965219	44968329	+	LINC00207	NR_028409	1	1	1	1	1	0	0	UpLC
chr8	47752507	47765929	47752507	47765929	+	LINC00293	NR_027013	1	1	1	1	1	0	0	UnExp
chr18	61747242	61816260	61816260	61747242	-	LINC00305	NR_027245	1	1	1	1	1	0	0	UpLC
chr21	23470935	23488847	23470935	23488847	+	LINC00308	NR_038400	1	1	51.21858	1	1	0	0	UpLC
chr13	90201047	90216667	90216667	90201047	-	LINC00353	NR_046991	1	1	1	1	1	0	0	UnExp
chr13	112547809	112555490	112547809	112555490	+	LINC00354	NR_120401	1	1	1	1	1	0	0	UpLC
chr13	62577657	62603681	62603681	62577657	-	LINC00358	NR_046995	1	1	1	1	1	0	0	UnExp
chr13	61247088	61269934	61247088	61269934	+	LINC00378	NR_047003	1	1	1	1	1	0	0	UpLC
chr13	74993309	75009296	74993309	75009296	+	LINC00381	NR_047005	1	1	1	1	1	0	0	UnExp
chr13	31377342	31384782	31377342	31384782	+	LINC00398	NR_047012	20	1	1	1	1	0	0	UpLC
chr13	91543207	91578851	91578851	91543207	-	LINC00410	NR_027039	1	1	1	1	1	0	0	UpLC
chr13	33383327	33485790	33485790	33383327	-	LINC00423	NR_047020	1	1	1	1	1	0	0	UpLC
chr13	43424382	43446880	43446880	43424382	-	LINC00428	NR_126388	1	1	1	1	1	0	0	UnExp
chr13	89193083	89197764	89193083	89197764	+	LINC00433	NR_047021	1	1	1	1	1	0	0	UpLC
chr13	78587017	78627730	78587017	78627730	+	LINC00446	NR_047028	1	1	1	1	1	0	0	UpLC
chr3	108897011	108904108	108897011	108904108	+	LINC00488	NR_026767	1	1	1	1	1	0	0	UpLC
chr3	87138429	87147852	87138429	87147852	+	LINC00506	NR_047469	20	1	34.88131	1	1	0	0	UpLC
chr13	69435416	69459457	69459457	69435416	-	LINC00550	NR_038878	1	1	34.88131	1	1	0	0	UpLC
chr13	100647153	100650163	100650163	100647153	-	LINC00554	NR_047483	1	1	1	1	1	0	0	UpLC
chr13	54389553	54450254	54389553	54450254	+	LINC00558	NR_047488	1	1	1	1	1	0	0	UnExp
chr13	114629486	114631964	114631964	114629486	-	LINC00565	NR_047495	1	1	154.7591	25.66176	25.66176	4.68154821528366	24.66176	UpNoTSS
chr12	52604713	52617597	52604713	52617597	+	LINC00592	NR_027358	1	1	1	1	1	0	0	UpLC
chr8	9757573	9760839	9760839	9757573	-	LINC00599	NR_024281	1	1	1	1.130154	1.130154	0.176519374320385	0.130154	UpLC
chr6	166401038	166403103	166401038	166403103	+	LINC00602	NR_027284	1	1	1	1	1	0	0	UpLC
chr1	120140324	120141914	120141914	120140324	-	LINC00622	NR_036540	1	1	1	12.86899	12.86899	3.68582692551127	11.86899	UpLC
chr1	204337557	204338847	204338847	204337557	-	LINC00628	NR_027022	20	1	87.20327	14.84481	14.84481	3.89188672315218	13.84481	UpLC
chr14	90921573	90925249	90921573	90925249	+	LINC00642	NR_033986	1	1	68.65923	1	1	0	0	UpLC
chr14	62584074	62600903	62584074	62600903	+	LINC00643	NR_015358	1	1	17.44065	1	1	0	0	UpLC
chr20	5412602	5426394	5426394	5412602	-	LINC00658	NR_038240	1	1	1	1	1	0	0	UnExp
chr19	16126443	16138272	16126443	16138272	+	LINC00661	NR_026828	1	1	1	1	1	0	0	UpLC
chr17	10698229	10707416	10707416	10698229	-	LINC00675	NR_036581	1	1	1	1	1	0	0	UpLC
chr11	27639172	27656174	27656174	27639172	-	LINC00678	NR_102708	1	1	1	1	1	0	0	UnExp
chr4	41881538	41884628	41884628	41881538	-	LINC00682	NR_104143	1	1	1	1	1	0	0	UpLC
chr18	74331733	74335516	74331733	74335516	+	LINC00683	NR_120419	1	1	1	1	1	0	0	UpLC
chr3	24141464	24144738	24144738	24141464	-	LINC00691	NR_026834	56.00221	1	34.88131	2.660097	2.660097	1.41147885432326	1.660097	UpLC
chr3	63088363	63110737	63088363	63110737	+	LINC00698	NR_027104	1	1	1	1	1	0	0	UnExp
chr10	6821559	6884868	6821559	6884868	+	LINC00707	NR_038291	1	1	1	1	1	0	0	UpLC
chr10	9317575	9329019	9317575	9329019	+	LINC00709	NR_108039	1	1	1	1	1	0	0	UnExp
chr10	44404751	44465355	44404751	44465355	+	LINC00841	NR_033846	1	1	1	1	1	0	0	UnExp
chr10	62776032	62786175	62776032	62786175	+	LINC00845	NR_108052	1	1	1	1	1	0	0	UpLC
chr19	16144929	16152945	16144929	16152945	+	LINC00905	NR_110321	1	1	1	1.847109	1.847109	0.885269003905356	0.847109	UpLC
chr16	86365455	86379285	86379285	86365455	-	LINC00917	NR_024406	1	1	1	1	1	0	0	UnExp
chr15	93111047	93115493	93115493	93111047	-	LINC00930	NR_021493	1	1	1	1	1	0	0	UpLC
chr12	9392598	9395645	9392598	9395645	+	LINC00987	NR_036466	210.0063	1	149.4913	1	1	0	0	UpLC
chr5	6583388	6588613	6583388	6588613	+	LINC01018	NR_024424	40	1	68.65923	1	1	0	0	UpLC
chr17	68047411	68064236	68047411	68064236	+	LINC01028	NR_104130	1	1	1	1	1	0	0	UpLC
chr13	115095231	115099423	115099423	115095231	-	LINC01054	NR_126391	1	1	1	1	1	0	0	UpLC
chr13	46255333	46275319	46275319	46255333	-	LINC01055	NR_125786	1	1	1	1	1	0	0	UnExp
chr4	185814153	185820615	185820615	185814153	-	LINC01093	NR_039975	1	1	1	1	1	0	0	UpLC
chr2	239419330	239464140	239464140	239419330	-	LINC01107	NR_037809	1	1	1	1	1	0	0	UnExp
chr2	105363094	105374177	105374177	105363094	-	LINC01114	NR_038231	1	1	1	1	1	0	0	UnExp
chr2	132160473	132165801	132160473	132165801	+	LINC01120	NR_036499	1	1	1	1	1	0	0	UpLC
chr2	45401479	45482080	45482080	45401479	-	LINC01121	NR_033831	20	1	1	1	1	0	0	UpLC
chr1	238643683	238649317	238649317	238643683	-	LINC01139	NR_015407	1	1	1	1	1	0	0	UpLC
chr10	134779037	134790001	134779037	134790001	+	LINC01168	NR_046231	1	1	1	1	1	0	0	UnExp
chr4	13656802	13932852	13656802	13932852	+	LINC01182	NR_121681	1	1	1	1	1	0	0	UpLC
chr5	169618650	169626145	169626145	169618650	-	LINC01187	NR_108022	1	1	1	1	1	0	0	UpLC
chr16	9539869	9549362	9549362	9539869	-	LINC01195	NR_126349	1	1	1	1	1	0	0	UpLC
chrX	130150442	130192120	130192120	130150442	-	LINC01201	NR_126350	1	1	1	1	1	0	0	UnExp
chrX	45364632	45382889	45364632	45382889	+	LINC01204	NR_104645	1	1	1	1	1	0	0	UnExp
chr3	137490752	137499719	137490752	137499719	+	LINC01210	NR_109987	1	1	1	1	1	0	0	UpLC
chr1	198985261	199045864	198985261	199045864	+	LINC01221	NR_126351	1	1	1	1	1	0	0	UnExp
chr1	198961717	198988093	198988093	198961717	-	LINC01222	NR_110525	1	1	1	1	1	0	0	UnExp
chr19	23582035	23598876	23598876	23582035	-	LINC01224	NR_126448	40	1	1	1	1	0	0	UpLC
chr9	3181588	3200500	3181588	3200500	+	LINC01231	NR_121585	1	1	1	1	1	0	0	UpLC
chr9	22646198	22824212	22646198	22824212	+	LINC01239	NR_038977	1	1	1	1	1	0	0	UnExp
chr9	30388932	30408452	30408452	30388932	-	LINC01242	NR_046204	1	1	1	1	1	0	0	UnExp
chr2	6506141	6515554	6515554	6506141	-	LINC01247	NR_110251	1	1	1	1	1	0	0	UpLC
chrX	39164209	39186616	39186616	39164209	-	LINC01281	NR_038968	1	1	17.44065	1	1	0	0	UnExp
chr2	34902623	34947630	34902623	34947630	+	LINC01320	NR_126404	1	1	1	1	1	0	0	UnExp
chr1	101092605	101112560	101112560	101092605	-	LINC01349	NR_038914	1	1	1	1	1	0	0	UnExp
chr4	118349553	118610258	118349553	118610258	+	LINC01378	NR_125757	1	1	1	1	1	0	0	UnExp
chr5	72750014	72768791	72768791	72750014	-	LINC01386	NR_126410	1	1	1	1	1	0	0	UpLC
chr7	114719011	114766368	114719011	114766368	+	LINC01393	NR_120521	1	1	1	1	1	0	0	UnExp
chr1	46912344	46915376	46915376	46912344	-	LINC01398	NR_121680	1	1	1	1	1	0	0	UpLC
chr20	7127113	7234849	7234849	7127113	-	LINC01428	NR_110609	28.57143	1	1	1	1	0	0	UnExp
chr20	54039580	54043329	54039580	54043329	+	LINC01440	NR_110629	1	1	1	1	1	0	0	UpLC
chr7	41004276	41019537	41019537	41004276	-	LINC01450	NR_110831	1	1	1	1	1	0	0	UnExp
chr14	82071690	82089405	82089405	82071690	-	LINC01467	NR_110074	20	1	86.09989	1	1	0	0	UpLC
chr9	75486644	75489025	75489025	75486644	-	LINC01474	NR_121120	85.41398	1	1	2.485852	2.485852	1.31374040531153	1.485852	UpLC
chr15	48095580	48138433	48138433	48095580	-	LINC01491	NR_120336	1	1	1	1	1	0	0	UnExp
chr9	93224713	93345028	93345028	93224713	-	LINC01501	NR_034157	1	1	1	1	1	0	0	UpLC
chr9	82439444	82649470	82439444	82649470	+	LINC01507	NR_121213	1	1	1	1	1	0	0	UnExp
chr19	29493461	29504862	29493461	29504862	+	LINC01532	NR_040036	1	1	1	1	1	0	0	UnExp
chr19	32516767	32530759	32516767	32530759	+	LINC01533	NR_110673	1	1	1	1	1	0	0	UpLC
chrX	3189860	3202694	3189860	3202694	+	LINC01546	NR_038428	1	1	1	1	1	0	0	UnExp
chr21	34537775	34542541	34542541	34537775	-	LINC01548	NR_024102	1	1	1	1	1	0	0	UpLC
chr21	18811207	18821503	18811207	18821503	+	LINC01549	NR_037586	1	1	1	1	1	0	0	UpLC
chr14	98391946	98444461	98444461	98391946	-	LINC01550	NR_015430	1	1	1	1	1	0	0	UnExp
chr10	122357460	122359635	122357460	122359635	+	LINC01561	NR_103717	20	1	1	1	1	0	0	UpLC
chr6	53493177	53496192	53493177	53496192	+	LINC01564	NR_125841	1	1	1	1	1	0	0	UpLC
chr16	24672742	24682383	24682383	24672742	-	LINC01567	NR_122072	1	1	1	1	1	0	0	UpLC
chr15	94443929	94517161	94443929	94517161	+	LINC01580	NR_120322	1	1	1	1	1	0	0	UpLC
chr10	90562486	90580303	90562486	90580303	+	LIPM	NM_001128215	1	1	1	1	1	0	0	UnExp
chr13	76445173	76457948	76445173	76457948	+	LMO7DN	NM_001257995	1	1	51.21858	1	1	0	0	UpLC
chr7	123295860	123304147	123295860	123304147	+	LMOD2	NM_207163	1	1	1	1	1	0	0	UpLC
chr21	47247754	47256333	47256333	47247754	-	LOC100129027	NR_038876	1	1	1	1	1	0	0	UpLC
chr12	3592877	3601985	3601985	3592877	-	LOC100129223	NR_126055	20	1	52.32196	1	1	0	0	UpLC
chr2	56400668	56412905	56412905	56400668	-	LOC100129434	NR_125368	1	1	1	1	1	0	0	UpLC
chr16	89006446	89017932	89006446	89017932	+	LOC100129697	NM_001290330	1	1	1	1	1	0	0	UpLC
chr2	197565358	197577736	197577736	197565358	-	LOC100130452	NR_034036	1	1	1	1	1	0	0	UpLC
chr3	46653924	46668033	46653924	46668033	+	LOC100132146	NM_001195442	1	1	1	1	1	0	0	UpLC
chr17	75718953	75724641	75724641	75718953	-	LOC100132174	NR_104134	1	1	17.44065	1.105517	1.105517	0.1447212102533	0.105517	UpLC
chr5	99715208	99723958	99723958	99715208	-	LOC100133050	NR_027503	1	1	1	1	1	0	0	UpLC
chr5	180750506	180755196	180750506	180755196	+	LOC100133331	NR_028327	1	1	1	43.60163	43.60163	5.44631016449874	42.60163	UpLC
chr8	95649512	95651695	95651695	95649512	-	LOC100288748	NR_034034	1	1	1	1	1	0	0	UpLC
chr2	114735245	114737561	114737561	114735245	-	LOC100499194	NR_034130	1	1	1	1	1	0	0	UpLC
chr8	70337105	70360479	70360479	70337105	-	LOC100505739	NR_110433	1	1	1	1	1	0	0	UpLC
chr17	39558667	39568840	39558667	39568840	+	LOC100505782	NR_040111	1	1	1	1	1	0	0	UpLC
chr18	70992175	71017124	70992175	71017124	+	LOC100505817	NR_038340	1	1	1	1	1	0	0	UnExp
chr2	98081675	98089620	98089620	98081675	-	LOC100506076	NR_103733	1	1	1	30.83686	30.83686	4.94658396347818	29.83686	UpLC
chr2	98081675	98091049	98091049	98081675	-	LOC100506123	NR_040097	1	1	1	6.907368	6.907368	2.78813608735771	5.907368	UpLC
chr20	49262007	49276828	49262007	49276828	+	LOC100506175	NR_111906	1	1	17.44065	1	1	0	0	UpLC
chr2	7561391	7590381	7561391	7590381	+	LOC100506274	NR_038432	1	1	1	1	1	0	0	UpLC
chr1	21619782	21626362	21619782	21626362	+	LOC100506801	NR_038404	1	1	1	1	1	0	0	UpLC
chr5	175546551	175552168	175546551	175552168	+	LOC100507387	NR_038402	1	1	1	1.161936	1.161936	0.216530606586307	0.161936	UpLC
chr3	142645516	142661378	142645516	142661378	+	LOC100507389	NR_038455	1	1	1	1	1	0	0	UpLC
chr8	37373923	37378904	37378904	37373923	-	LOC100507420	NR_121621	1	1	1	1	1	0	0	UpLC
chr16	47883224	47921041	47921041	47883224	-	LOC100507534	NR_110649	1	1	1	1	1	0	0	UpLC
chr22	17602484	17612994	17602484	17612994	+	LOC100996342	NR_103793	1	1	1	1	1	0	0	UpLC
chr17	36337710	36348609	36348609	36337710	-	LOC101060389	NM_001291465	1	1	1	30.27501	30.27501	4.92005553133704	29.27501	UpLC
chr18	68047375	68051827	68051827	68047375	-	LOC101060542	NR_110764	1	1	1	2.11	2.11	1.07724299893246	1.11	UpLC
chr13	58739960	58783617	58739960	58783617	+	LOC101926897	NR_120416	1	1	1	1	1	0	0	UnExp
chr6	49783205	49792479	49792479	49783205	-	LOC101927048	NR_110843	1	1	1	1	1	0	0	UpLC
chr2	179641652	179644690	179641652	179644690	+	LOC101927055	NR_120594	1	1	1	1.256589	1.256589	0.329512856106324	0.256589	UpLC
chr8	97964091	98458725	98458725	97964091	-	LOC101927066	NR_125390	1	1	1	1	1	0	0	UpLC
chr1	224396449	224400981	224400981	224396449	-	LOC101927143	NR_110669	1	1	17.44065	3.461775	3.461775	1.79151195898157	2.461775	UpLC
chr13	95356997	95360740	95360740	95356997	-	LOC101927248	NR_120417	1	1	51.21858	1	1	0	0	UpLC
chr22	40917803	40922711	40917803	40922711	+	LOC101927257	NR_109965	1	1	1	1	1	0	0	UpLC
chr17	49389969	49412523	49412523	49389969	-	LOC101927274	NR_110751	1	1	1	1	1	0	0	UpLC
chr16	51051668	51069688	51051668	51069688	+	LOC101927334	NR_110913	1	1	1	1	1	0	0	UpLC
chr9	76986446	76998446	76986446	76998446	+	LOC101927358	NR_121182	1	1	1	1	1	0	0	UnExp
chr1	81979564	82023387	82023387	81979564	-	LOC101927434	NR_125943	1	1	1	1	1	0	0	UnExp
chr9	81750337	81760581	81760581	81750337	-	LOC101927450	NR_109771	1	1	1	1	1	0	0	UpLC
chr12	58959741	59175498	59175498	58959741	-	LOC101927653	NR_120452	1	1	1	1	1	0	0	UnExp
chr8	127337739	127341778	127337739	127341778	+	LOC101927657	NR_125421	158.5663	1	1	1	1	0	0	UpLC
chr2	67440539	67471706	67440539	67471706	+	LOC101927661	NR_110568	1	1	1	1	1	0	0	UnExp
chr1	232862999	232878461	232878461	232862999	-	LOC101927683	NR_110683	1	1	1	1	1	0	0	UpLC
chr10	116524546	116539662	116524546	116539662	+	LOC101927692	NR_120628	1	1	1	1	1	0	0	UpLC
chr1	87678351	87717014	87678351	87717014	+	LOC101927844	NM_001290053	1	1	1	1	1	0	0	UnExp
chr2	75751193	75769832	75751193	75769832	+	LOC101927884	NR_110281	1	1	1	1	1	0	0	UnExp
chr6	123760748	123792901	123760748	123792901	+	LOC101927990	NR_110844	1	1	1	1	1	0	0	UnExp
chr12	10902832	10930050	10902832	10930050	+	LOC101928162	NR_120463	1	1	1	1	1	0	0	UnExp
chr6	10932549	10954322	10954322	10932549	-	LOC101928191	NR_125851	1	1	1	1	1	0	0	UnExp
chr7	123977433	123992150	123992150	123977433	-	LOC101928211	NR_110180	1	1	1	1	1	0	0	UnExp
chr10	10100684	10105465	10100684	10105465	+	LOC101928298	NR_120636	1	1	1	1	1	0	0	UpLC
chr1	26551810	26556331	26551810	26556331	+	LOC101928303	NR_110698	40	1	51.21858	1	1	0	0	UpLC
chr7	126855180	126869975	126855180	126869975	+	LOC101928333	NR_110194	1	1	51.21858	1	1	0	0	UpLC
chr2	144694633	144721722	144694633	144721722	+	LOC101928386	NR_110237	1	1	34.88131	1	1	0	0	UpLC
chr16	82986834	83023903	83023903	82986834	-	LOC101928417	NR_110937	1	1	1	1	1	0	0	UnExp
chrX	125243744	125249545	125243744	125249545	+	LOC101928495	NR_110409	1	1	1	1	1	0	0	UpLC
chrX	36011397	36019767	36011397	36019767	+	LOC101928564	NR_104642	1	1	17.44065	1	1	0	0	UpLC
chr7	36134919	36140262	36134919	36140262	+	LOC101928618	NR_108089	1	1	1	1	1	0	0	UpLC
chr5	60958984	60994259	60994259	60958984	-	LOC101928651	NR_109910	1	1	1	1	1	0	0	UnExp
chr7	146778029	146794701	146794701	146778029	-	LOC101928700	NR_110829	1	1	1	1	1	0	0	UnExp
chr16	87245720	87260035	87245720	87260035	+	LOC101928708	NR_110939	1	1	1	1	1	0	0	UpLC
chr9	117881818	117900688	117900688	117881818	-	LOC101928748	NR_110950	1	1	1	1	1	0	0	UnExp
chr1	177669658	177679465	177669658	177679465	+	LOC101928778	NR_110722	1	1	1	1	1	0	0	UpLC
chr9	140934954	140939523	140939523	140934954	-	LOC101928786	NR_121582	1	1	1	1	1	0	0	UpLC
chr11	112830002	112834182	112834182	112830002	-	LOC101928847	NR_120563	1	1	51.21858	1	1	0	0	UpLC
chr4	58292037	58332152	58292037	58332152	+	LOC101928851	NR_125907	1	1	1	1	1	0	0	UnExp
chr11	78244221	78269611	78244221	78269611	+	LOC101928896	NR_120566	1	1	1	1	1	0	0	UpLC
chr14	91108972	91115232	91108972	91115232	+	LOC101928909	NR_110134	1	1	1	1	1	0	0	UpLC
chr11	47292207	47293626	47293626	47292207	-	LOC101928943	NR_120568	1	1	380.3842	12.224	12.224	3.61164454337366	11.224	UpLC
chr4	12225074	12252909	12225074	12252909	+	LOC101929019	NR_125910	1	1	1	1	1	0	0	UnExp
chr14	95795920	95801841	95795920	95801841	+	LOC101929080	NR_110127	20	1	1	1	1	0	0	UpLC
chr4	17173379	17187680	17187680	17173379	-	LOC101929123	NR_125919	1	1	34.88131	1	1	0	0	UpLC
chr19	22703796	22710751	22710751	22703796	-	LOC101929124	NR_110427	1	1	1	1	1	0	0	UpLC
chr19	23197876	23206499	23206499	23197876	-	LOC101929164	NR_110746	1	1	1	1	1	0	0	UpLC
chr20	5488520	5490648	5490648	5488520	-	LOC101929207	NR_109860	1	1	86.09989	14.13332	14.13332	3.82102849792098	13.13332	UpLC
chr8	22735484	22745535	22735484	22745535	+	LOC101929237	NR_125433	1	1	1	1.160699	1.160699	0.214993891661824	0.160699	UpLC
chr1	30486798	30510459	30510459	30486798	-	LOC101929406	NR_110790	1	1	1	1	1	0	0	UpLC
chr2	7202857	7218011	7218011	7202857	-	LOC101929452	NR_110252	1	1	1	1	1	0	0	UpLC
chr5	15191754	15266669	15266669	15191754	-	LOC101929454	NR_109944	1	1	1	1	1	0	0	UnExp
chr11	126936896	126971201	126936896	126971201	+	LOC101929473	NR_120578	1	1	1	1	1	0	0	UnExp
chr6	169575398	169582835	169582835	169575398	-	LOC101929504	NR_125863	1	1	1	1	1	0	0	UpLC
chr1	40030741	40038875	40030741	40038875	+	LOC101929516	NR_125979	1	1	1	1	1	0	0	UpLC
chr15	80846950	80855285	80855285	80846950	-	LOC101929586	NR_120363	1	1	1	1	1	0	0	UpLC
chr8	37575096	37591011	37575096	37591011	+	LOC101929622	NR_125820	1	1	1	1	1	0	0	UpLC
chr1	218216846	218232482	218216846	218232482	+	LOC101929631	NR_110794	1	1	1	1	1	0	0	UpLC
chr13	52703030	52706859	52703030	52706859	+	LOC101929657	NR_110306	156.0022	1	86.09989	1	1	0	0	UpLC
chr3	112455295	112468166	112468166	112455295	-	LOC101929694	NR_110017	1	1	1	1	1	0	0	UpLC
chr14	21463995	21467322	21467322	21463995	-	LOC101929718	NR_110139	20	1	51.21858	1.134967	1.134967	0.182650350706961	0.134967	UpLC
chr6	56708783	56729136	56708783	56729136	+	LOC101930010	NR_125866	1	1	1	1	1	0	0	UpLC
chr5	67485703	67494235	67485703	67494235	+	LOC102467655	NR_105003	1	1	1	1	1	0	0	UpLC
chr1	96457623	96488436	96457623	96488436	+	LOC102723661	NR_125991	1	1	1	1	1	0	0	UnExp
chr1	216245806	216260259	216245806	216260259	+	LOC102723833	NR_125992	1	1	1	1	1	0	0	UnExp
chr17	36284018	36294915	36284018	36294915	+	LOC102723859	NM_001291466	1	1	1	30.27501	30.27501	4.92005553133704	29.27501	UpLC
chr12	67471405	67490064	67490064	67471405	-	LOC102724421	NR_120490	1	1	1	1	1	0	0	UpLC
chr8	64769499	65281115	65281115	64769499	-	LOC102724623	NR_125826	1	1	1	1	1	0	0	UnExp
chr18	51094816	51124221	51094816	51124221	+	LOC102724651	NR_110798	1	1	1	1	1	0	0	UnExp
chr1	177320721	177335594	177320721	177335594	+	LOC102724661	NR_126001	1	1	1	1	1	0	0	UpLC
chr12	81672967	81706201	81672967	81706201	+	LOC102724663	NR_120491	1	1	1	1	1	0	0	UnExp
chr16	3997625	4000445	4000445	3997625	-	LOC102724927	NR_120311	1	1	1	1	1	0	0	UpLC
chr12	93568141	93575608	93568141	93575608	+	LOC102724933	NR_120492	1	1	17.44065	1	1	0	0	UpLC
chr16	86320036	86326995	86320036	86326995	+	LOC146513	NR_038438	1	1	1	1	1	0	0	UpLC
chr2	240684553	240722356	240684553	240722356	+	LOC150935	NR_037808	1	1	1	1	1	0	0	UnExp
chr6	142847591	142958973	142958973	142847591	-	LOC153910	NR_027311	1	1	1	1	1	0	0	UpLC
chr6	170563421	170571657	170571657	170563421	-	LOC154449	NR_002787	1	1	1	1	1	0	0	UpLC
chr11	44995452	44999578	44995452	44999578	+	LOC221122	NR_026681	1	1	1	1	1	0	0	UpLC
chr10	12875132	12877545	12875132	12877545	+	LOC283070	NR_027322	1	1	1	1.851449	1.851449	0.888654809590311	0.851449	UpLC
chr15	23094330	23115254	23115254	23094330	-	LOC283683	NR_040057	28.57143	1	113.2231	1	1	0	0	UpLC
chr17	48127712	48133103	48133103	48127712	-	LOC284080	NR_038230	1	1	1	1	1	0	0	UpLC
chr19	29777917	30016659	30016659	29777917	-	LOC284395	NR_040029	1	1	1	1	1	0	0	UnExp
chr19	37756840	37759912	37759912	37756840	-	LOC284412	NR_029390	1	1	1	4.88078	4.88078	2.28711172406061	3.88078	UpLC
chr1	24526729	24538180	24526729	24538180	+	LOC284632	NR_027087	1	1	1	1	1	0	0	UpLC
chr21	29420732	29509928	29420732	29509928	+	LOC284825	NR_126010	1	1	1	1	1	0	0	UnExp
chr5	17130136	17217531	17217531	17130136	-	LOC285696	NR_027253	1	1	1	1	1	0	0	UpLC
chr6	961240	1101567	1101567	961240	-	LOC285768	NR_027116	1	1	1	1	1	0	0	UpLC
chr6	170575756	170585850	170585850	170575756	-	LOC285804	NR_126021	1	1	17.44065	1	1	0	0	UpLC
chr8	20831496	20852630	20831496	20852630	+	LOC286114	NR_033894	1	1	1	1	1	0	0	UnExp
chr9	91262093	91267075	91267075	91262093	-	LOC286238	NM_001100111	96.00221	1	1	1	1	0	0	UpLC
chr9	100153118	100158973	100158973	100153118	-	LOC286359	NR_026847	1	1	1	1	1	0	0	UpLC
chr16	88809174	88812156	88809174	88812156	+	LOC339059	NR_120387	1	1	17.44065	5.224043	5.224043	2.38516677200522	4.224043	UpLC
chr18	73834952	73857210	73834952	73857210	+	LOC339298	NR_040034	1	1	1	1	1	0	0	UnExp
chr4	158493641	158497303	158493641	158497303	+	LOC340017	NR_026992	1	1	1	1	1	0	0	UpLC
chr11	122888273	122890319	122888273	122890319	+	LOC341056	NR_027288	1	1	1	3.378899	3.378899	1.75655322698089	2.378899	UpLC
chr11	45392947	45410059	45392947	45410059	+	LOC399886	NR_122071	1	1	17.44065	1	1	0	0	UpLC
chr16	70190242	70207351	70207351	70190242	-	LOC400541	NR_126007	1	1	1	1	1	0	0	UpLC
chr17	71782960	71796934	71782960	71796934	+	LOC400620	NR_040020	1	1	1	1	1	0	0	UpLC
chr9	138073454	138079152	138073454	138079152	+	LOC401557	NR_046107	1	1	1	1.679973	1.679973	0.748438046647416	0.679973	UpLC
chr16	87091389	87097597	87091389	87097597	+	LOC440390	NR_126008	56.00221	1	51.21858	1	1	0	0	UpLC
chr17	49414075	49419932	49414075	49419932	+	LOC440446	NR_122104	1	1	103.5405	8.415497	8.415497	3.07304847633979	7.415497	UpNoTSS
chr17	66194800	66196443	66194800	66196443	+	LOC440461	NR_027283	1	1	34.88131	4.123879	4.123879	2.04400200276884	3.123879	UpLC
chr12	246576	258332	258332	246576	-	LOC574538	NR_033859	1	1	1	1	1	0	0	UpLC
chr5	50668570	50679166	50679166	50668570	-	LOC642366	NR_046243	40	1	432.7062	1	1	0	0	UnExp
chr9	43140536	43145484	43145484	43140536	-	LOC642929	NR_027472	1	1	1	2.185546	2.185546	1.12799374338255	1.185546	UpLC
chr9	95644848	95651837	95644848	95651837	+	LOC642943	NR_111003	1	1	1	1	1	0	0	UpLC
chr1	113739403	113748875	113748875	113739403	-	LOC643441	NR_038846	1	1	1	1	1	0	0	UpLC
chr18	65183782	65566856	65183782	65566856	+	LOC643542	NR_033921	1	1	1	1	1	0	0	UnExp
chr12	98123825	98150295	98150295	98123825	-	LOC643711	NR_077240	1	1	1	1	1	0	0	UnExp
chr11	104772275	104788902	104788902	104772275	-	LOC643733	NR_034079	1	1	1	1	1	0	0	UpLC
chr5	149310926	149312540	149312540	149310926	-	LOC644762	NR_110534	20	1	1	1.654711	1.654711	0.726579268226161	0.654711	UpLC
chr11	120120467	120136641	120136641	120120467	-	LOC649133	NR_038829	1	1	1	1	1	0	0	UnExp
chr17	58179120	58180280	58180280	58179120	-	LOC653653	NR_027408	82.3562	1	17.44065	24.22313	24.22313	4.59831339029618	23.22313	UpLC
chr8	37604073	37605564	37605564	37604073	-	LOC728024	NR_003671	84.57364	1	720.1352	1.959624	1.959624	0.970576865884735	0.959624	UpLC
chr20	58662740	58676442	58662740	58676442	+	LOC729296	NR_109918	1	1	145.3388	1	1	0	0	UnExp
chr6	163602676	163613034	163613034	163602676	-	LOC729658	NR_122120	1	1	1	1	1	0	0	UpLC
chr1	95393583	95428826	95393583	95428826	+	LOC729970	NR_033998	1	1	28.13009	1	1	0	0	UnExp
chr1	98676266	98738214	98676266	98738214	+	LOC729987	NR_046088	1	1	1	1	1	0	0	UnExp
chr4	183059812	183065668	183065668	183059812	-	LOC90768	NR_027107	1	1	1	1	1	0	0	UpLC
chr7	141811548	141922124	141811548	141922124	+	LOC93432	NM_001293626	1	1	1	1	1	0	0	UpLC
chr1	85279085	85358896	85358896	85279085	-	LPAR3	NM_012152	1	1	1	1	1	0	0	UpLC
chr4	62937472	63027483	63027483	62937472	-	LPHN3-AS1	NR_110595	1	1	1	1	1	0	0	UnExp
chr9	103947316	104087417	103947316	104087417	+	LPPR1	NM_017753	1	1	1	1	1	0	0	UnExp
chr10	85991275	86001217	86001217	85991275	-	LRIT1	NM_015613	1	1	1	1	1	0	0	UpLC
chr10	85980248	85985345	85985345	85980248	-	LRIT2	NM_001017924	1	1	1	1	1	0	0	UpLC
chr12	70002344	70004942	70004942	70002344	-	LRRC10	NM_201550	56.00221	1	68.65923	3.350827	3.350827	1.74451720349705	2.350827	UpLC
chr9	26993134	27005691	27005691	26993134	-	LRRC19	NM_022901	1	1	1	1	1	0	0	UnExp
chr11	40135750	40314680	40314680	40135750	-	LRRC4C	NR_047673	1	1	1	1	1	0	0	UpLC
chr11	56949220	56959188	56949220	56959188	+	LRRC55	NM_001005210	1	1	1	1	1	0	0	UpLC
chr4	52859865	52883786	52883786	52859865	-	LRRC66	NM_001024611	1	1	1	1	1	0	0	UpLC
chr10	68772023	68861309	68772023	68861309	+	LRRTM3	NR_111909	1	1	1	1	1	0	0	UnExp
chr3	54952380	54962101	54962101	54952380	-	LRTM1	NM_020678	1	1	1	1	1	0	0	UpLC
chr3	158384202	158390482	158390482	158384202	-	LXN	NM_020169	1	1	52.32196	1	1	0	0	UpLC
chr6	3013949	3016398	3013949	3016398	+	LY6G6D	NM_021246	132.0044	1	103.5405	3.617642	3.617642	1.85504964666028	2.617642	UpLC
chr8	143831627	143833952	143833952	143831627	-	LYPD2	NM_205545	1	1	17.44065	1	1	0	0	UpLC
chr16	79627744	79634622	79634622	79627744	-	MAF	NM_005360	1	1	1	1	1	0	0	UpLC
chr20	39314487	39317880	39317880	39314487	-	MAFB	NM_005461	40	1	311.725	1	1	0	0	UpLC
chr8	120220609	120257914	120220609	120257914	+	MAL2	NM_052886	1	1	17.44065	1	1	0	0	UnExp
chr17	67410837	67538470	67410837	67538470	+	MAP2K6	NM_002758	1	1	1	1	1	0	0	UpLC
chr17	43973148	43976164	43973148	43976164	+	MAPT-IT1	NR_024560	1	1	51.21858	4.676018	4.676018	2.2252804834326	3.676018	UpLC
chr5	65892175	66282351	65892175	66282351	+	MAST4	NM_198828	136.0022	1	310.6216	1	1	0	0	UnExp
chr5	94041241	94417570	94417570	94041241	-	MCTP1	NM_001002796	1	1	1	1	1	0	0	UpLC
chr6	41606194	41621982	41606194	41621982	+	MDFI	NM_005586	1	1	1	1	1	0	0	UpLC
chr7	114562208	114659970	114562208	114659970	+	MDFIC	NM_199072	20	1	1	1	1	0	0	UpLC
chr13	48651272	48654129	48651272	48654129	+	MED4-AS1	NR_046511	1	1	1	1.422566	1.422566	0.508495587972171	0.422566	UpLC
chr13	31480311	31499709	31480311	31499709	+	MEDAG	NM_032849	1	1	1	1	1	0	0	UnExp
chr17	15690163	15693019	15690163	15693019	+	MEIS3P1	NR_002211	1	1	1	1.280518	1.280518	0.356727532769991	0.280518	UpLC
chr15	62929370	62937380	62937380	62929370	-	MGC15885	NR_026897	1	1	1	1	1	0	0	UpLC
chr21	26934456	26947480	26934456	26947480	+	MIR155HG	NR_001458	1	1	1	1	1	0	0	UnExp
chr9	21454266	21559697	21559697	21454266	-	MIR31HG	NR_027054	1	1	1	1	1	0	0	UnExp
chr21	28659821	29283529	29283529	28659821	-	MIR5009	NR_049807	1	1	1	1	1	0	0	UnExp
chr3	103903475	103946105	103946105	103903475	-	MIR548A3	NR_030330	1	1	1	1	1	0	0	UnExp
chr16	22729602	22803362	22729602	22803362	+	MIR548D2	NR_030385	1	1	1	1	1	0	0	UnExp
chr4	165426541	165630646	165426541	165630646	+	MIR5684	NR_049864	1	1	1	1	1	0	0	UnExp
chr12	88176662	88178488	88178488	88176662	-	MKRN9P	NR_033410	21.73913	1	241.9624	8.177204	8.177204	3.0316076323012	7.177204	UpLC
chr6	53976215	54131078	53976215	54131078	+	MLIP	NM_001281747	1	1	1	1	1	0	0	UnExp
chr11	102641232	102651359	102651359	102641232	-	MMP10	NM_002425	1	1	1	1	1	0	0	UnExp
chr11	102813720	102826463	102826463	102813720	-	MMP13	NM_002427	1	1	1	1	1	0	0	UpLC
chr8	89049459	89339717	89339717	89049459	-	MMP16	NM_005941	20	1	17.44065	1	1	0	0	UnExp
chr11	5009423	5013659	5009423	5013659	+	MMP26	NM_021801	1	1	1	1	1	0	0	UpLC
chr11	102391238	102401478	102401478	102391238	-	MMP7	NM_002423	1	1	1	1	1	0	0	UpLC
chr11	75428933	75442331	75428933	75442331	+	MOGAT2	NM_025098	1	1	1	1	1	0	0	UpLC
chr22	31318294	31322640	31318294	31322640	+	MORC2-AS1	NR_026920	20	1	1	1	1	0	0	UpLC
chr7	141940555	141946886	141946886	141940555	-	MOXD2P	NR_024346	1	1	1	1	1	0	0	UpLC
chr11	58975982	58980494	58980494	58975982	-	MPEG1	NM_001039396	1	1	1	1	1	0	0	UpLC
chr11	68779821	68785916	68779821	68785916	+	MRGPRF-AS1	NR_120541	1	1	1	1	1	0	0	UpLC
chr11	60467046	60483285	60467046	60483285	+	MS4A8	NM_031457	1	1	1	1	1	0	0	UpLC
chr5	174151574	174157902	174151574	174157902	+	MSX2	NM_002449	1	1	34.88131	1	1	0	0	UpLC
chr16	56598960	56602869	56598960	56602869	+	MT4	NM_032935	1	1	1	1	1	0	0	UpLC
chr9	21802634	21865969	21802634	21865969	+	MTAP	NM_002451	1	1	1	1	1	0	0	UnExp
chr3	95373266	95402037	95402037	95373266	-	MTHFD2P1	NR_077228	1	1	1	1	1	0	0	UpLC
chr1	11203954	11209595	11203954	11209595	+	MTOR-AS1	NR_046600	1	1	1	1	1	0	0	UpLC
chr17	22022436	22023991	22022436	22023991	+	MTRNR2L1	NM_001190452	156.5908	1	263.9095	10.57009	10.57009	3.4019157556194	9.57009	UpLC
chr20	55933495	55934878	55934878	55933495	-	MTRNR2L3	NM_001190472	1	1	1	14.84597	14.84597	3.89199945351819	13.84597	UpLC
chr3	124624288	124653595	124653595	124624288	-	MUC13	NM_033049	1	1	1	1	1	0	0	UnExp
chr17	79897520	79905109	79905109	79897520	-	MYADML2	NM_001145113	56.00221	1	174.4065	7.460473	7.460473	2.89926710140835	6.460473	UpNoTSS
chr13	77649648	77661911	77649648	77661911	+	MYCBP2-AS1	NR_046716	1	1	1	1	1	0	0	UpLC
chr17	48585744	48608862	48585744	48608862	+	MYCBPAP	NM_032133	132.0044	1	34.88131	1.639931	1.639931	0.71363511481166	0.639931	UpNoTSS
chr2	16080019	16081845	16081845	16080019	-	MYCNOS	NR_026766	1	1	1	3.100398	3.100398	1.63245342703821	2.100398	UpLC
chr2	16060520	16076140	16060520	16076140	+	MYCNUT	NR_125783	1	1	1	1	1	0	0	UpLC
chr17	10395626	10421859	10421859	10395626	-	MYH1	NM_005963	1	1	1	1	1	0	0	UnExp
chr15	52484514	52587995	52587995	52484514	-	MYO5C	NM_018728	1	1	1	1	1	0	0	UpLC
chr1	203052256	203055166	203055166	203052256	-	MYOG	NM_002479	1	1	1	1.813503	1.813503	0.858779131898511	0.813503	UpLC
chr10	75391369	75401515	75401515	75391369	-	MYOZ1	NM_021245	20	1	137.3185	1	1	0	0	UpLC
chr19	46416472	46418036	46418036	46416472	-	NANOS2	NM_001029861	1	1	1	1.546157	1.546157	0.628686820958253	0.546157	UpLC
chr11	19532439	19545625	19545625	19532439	-	NAV2-AS4	NR_033989	1	1	1	1	1	0	0	UnExp
chr6	41303527	41318625	41303527	41318625	+	NCR2	NM_004828	1	1	1	1	1	0	0	UpLC
chr4	118955499	119179789	118955499	119179789	+	NDST3	NM_004784	1	1	1	1	1	0	0	UpLC
chr15	49448494	49450822	49448494	49450822	+	NDUFAF4P1	NR_036507	516.0133	1	68.65923	7.640319	7.640319	2.93363287518646	6.640319	UpLC
chr11	20691096	21597229	20691096	21597229	+	NELL1	NM_006157	1	1	1	1	1	0	0	UnExp
chr18	70410990	70534810	70534810	70410990	-	NETO1	NM_138966	1	1	17.44065	1	1	0	0	UnExp
chr7	31377074	31380538	31380538	31377074	-	NEUROD6	NM_022728	1	1	1	1	1	0	0	UpLC
chr6	18120717	18122851	18122851	18120717	-	NHLRC1	NM_198586	56.00221	1	189.6404	10.63266	10.63266	3.41043065965304	9.63266	UpLC
chr5	156887026	156901730	156887026	156901730	+	NIPAL4	NM_001172292	1	1	1	1	1	0	0	UpLC
chr6	124604150	125146786	124604150	125146786	+	NKAIN2	NM_001300740	1	1	1	1	1	0	0	UnExp
chr20	61872135	61885892	61885892	61872135	-	NKAIN4	NM_152864	20	1	1	1	1	0	0	UnExp
chr14	36985603	36988903	36988903	36985603	-	NKX2-1	NM_003317	1	1	1	1	1	0	0	UpLC
chr19	56219797	56249768	56249768	56219797	-	NLRP9	NM_176820	1	1	1	1	1	0	0	UpLC
chr19	3933100	3942414	3933100	3942414	+	NMRK2	NM_170678	1	1	1	1	1	0	0	UpLC
chr2	101086943	101099742	101086943	101099742	+	NMS	NM_001011717	1	1	17.44065	1	1	0	0	UnExp
chr8	120428551	120436678	120428551	120436678	+	NOV	NM_002514	1	1	1	1	1	0	0	UpLC
chr11	66188474	66194177	66188474	66194177	+	NPAS4	NM_178864	1	1	1	1	1	0	0	UpLC
chr1	179519673	179545087	179545087	179519673	-	NPHS2	NM_014625	1	1	1	1	1	0	0	UpLC
chr2	232786804	232791038	232791038	232786804	-	NPPC	NM_024409	192.0044	1	173.3032	1	1	0	0	UpLC
chr7	98246596	98259181	98246596	98259181	+	NPTX2	NM_002523	20	1	17.44065	1	1	0	0	UpLC
chr4	164245116	164253947	164253947	164245116	-	NPY1R	NM_000909	1	1	311.725	6.737246	6.737246	2.75215897803985	5.737246	UpHC
chr4	156129780	156138230	156129780	156138230	+	NPY2R	NM_000910	1	1	1	1	1	0	0	UpLC
chr5	111248204	111353003	111248204	111353003	+	NREP-AS1	NR_046678	1	1	1	1	1	0	0	UnExp
chr11	131780711	132184961	131780711	132184961	+	NTM	NM_001144059	1	1	1	1	1	0	0	UnExp
chr11	132154195	132158353	132154195	132158353	+	NTM-IT	NR_046820	1	1	1	1	1	0	0	UpLC
chr1	107682744	108024475	107682744	108024475	+	NTNG1	NM_014917	1	1	1	1	1	0	0	UnExp
chrX	101502093	101581634	101502093	101581634	+	NXF2	NM_022053	1	1	1	3.074146	3.074146	1.62018568437615	2.074146	UpLC
chr2	139426726	139537811	139537811	139426726	-	NXPH2	NM_007226	1	1	1	1	1	0	0	UnExp
chr12	113344738	113355831	113344738	113355831	+	OAS1	NM_002534	1	1	1	1	1	0	0	UpLC
chr8	133036466	133071627	133071627	133036466	-	OC90	NM_001080399	1	1	1	1	1	0	0	UnExp
chr7	97614012	97619416	97619416	97614012	-	OCM2	NM_006188	1	1	1	1	1	0	0	UpLC
chr4	71062243	71070293	71062243	71070293	+	ODAM	NM_017855	1	1	1	1	1	0	0	UpLC
chr21	34398215	34401503	34398215	34401503	+	OLIG2	NM_005806	1	1	1	1.50042	1.50042	0.585366398789514	0.50042	UpLC
chr17	29621667	29624380	29624380	29621667	-	OMG	NM_002544	1	1	1	1	1	0	0	UpLC
chr11	59807747	59815516	59807747	59815516	+	OOSP2	NM_173801	56.00221	1	17.44065	1	1	0	0	UpLC
chr10	98102974	98116916	98116916	98102974	-	OPALIN	NM_001284326	1	1	1	1	1	0	0	UnExp
chr8	54138275	54164194	54164194	54138275	-	OPRK1	NM_000912	1	1	17.44065	1	1	0	0	UnExp
chr6	27878962	27880174	27880174	27878962	-	OR2B2	NM_033057	1	1	1	4.113362	4.113362	2.0403180430572	3.113362	UpLC
chr6	729411	735281	729411	735281	+	OR2H1	NM_030883	1	1	1	1	1	0	0	UpLC
chr14	21623095	21624184	21624184	21623095	-	OR5AU1	NM_001004731	1	1	17.44065	9.79812	9.79812	3.2925049607721	8.79812	UpLC
chr11	124134722	124135763	124134722	124135763	+	OR8G5	NM_001005198	9600.221	1	6206.666	21.80082	21.80082	4.44631049537969	20.80082	UpLC
chr3	190930321	190967910	190930321	190967910	+	OSTN	NM_198184	1	1	1	1	1	0	0	UpLC
chr20	16728997	16732809	16728997	16732809	+	OTOR	NM_020157	1	1	68.65923	1	1	0	0	UpLC
chr2	241078445	241080073	241080073	241078445	-	OTOS	NM_148961	1	1	1	2.777174	2.777174	1.47361757005306	1.777174	UpLC
chrX	78200828	78217438	78200828	78217438	+	P2RY10	NM_014499	1	1	1	1	1	0	0	UpLC
chrX	90669901	90689998	90689998	90669901	-	PABPC5-AS1	NR_110659	1	1	1	1	1	0	0	UnExp
chrX	55284848	55291165	55291165	55284848	-	PAGE3	NR_033460	1	1	17.44065	1	1	0	0	UpLC
chr20	21686296	21699124	21686296	21699124	+	PAX1	NM_006192	1	1	1	1	1	0	0	UpLC
chr2	223158348	223163715	223163715	223158348	-	PAX3	NM_000438	1	1	1	1	1	0	0	UpLC
chr13	61983818	61989655	61989655	61983818	-	PCDH20	NM_022843	1	1	1	1	1	0	0	UpLC
chr13	67565017	67576132	67565017	67576132	+	PCDH9-AS4	NR_046637	1	1	1	1	1	0	0	UpLC
chr5	140247097	140251185	140247097	140251185	+	PCDHA11	NM_031861	1	1	1	1	1	0	0	UpLC
chr5	140561264	140565796	140561264	140565796	+	PCDHB16	NM_020957	1	1	1	1	1	0	0	UpLC
chr5	140474190	140476964	140474190	140476964	+	PCDHB2	NM_018936	20	1	34.88131	1	1	0	0	UpLC
chr5	140501331	140505203	140501331	140505203	+	PCDHB4	NM_018938	1	1	1	1	1	0	0	UpLC
chr5	140566700	140571111	140566700	140571111	+	PCDHB9	NM_019119	1	1	1	1	1	0	0	UpLC
chr1	186412697	186417856	186417856	186412697	-	PDC	NM_022576	1	1	1	1	1	0	0	UpLC
chr12	15125955	15134799	15125955	15134799	+	PDE6H	NM_006205	1	1	1	1	1	0	0	UpLC
chr3	73431580	73674072	73674072	73431580	-	PDZRN3	NM_015009	1	1	1	1	1	0	0	UnExp
chr12	41582249	41968392	41582249	41968392	+	PDZRN4	NM_001164595	1	1	1	1	1	0	0	UnExp
chr3	149682690	149688741	149688741	149682690	-	PFN2	NM_053024	96.00221	1	17.44065	1	1	0	0	UpLC
chr12	96043030	96067770	96043030	96067770	+	PGAM1P5	NR_077225	1	1	1	1	1	0	0	UpLC
chrX	22180848	22191100	22191100	22180848	-	PHEX-AS1	NR_046639	1	1	1	1	1	0	0	UnExp
chr15	40643233	40648634	40643233	40648634	+	PHGR1	NM_001145643	1	1	1	1	1	0	0	UpLC
chr11	71950120	71955220	71955220	71950120	-	PHOX2A	NM_005169	1	1	1	1	1	0	0	UpLC
chr2	229888688	230136057	230136057	229888688	-	PID1	NM_001100818	1	1	1	1	1	0	0	UnExp
chr12	18414473	18801352	18414473	18801352	+	PIK3C2G	NM_004570	20	1	17.44065	1	1	0	0	UnExp
chr7	142829173	142836834	142829173	142836834	+	PIP	NM_002652	1	1	1	1	1	0	0	UpLC
chr1	20301923	20306152	20306152	20301923	-	PLA2G2A	NM_001161729	1	1	68.65923	1	1	0	0	UpLC
chr1	20396700	20418394	20396700	20418394	+	PLA2G5	NM_000929	1	1	1	1	1	0	0	UpLC
chr21	42547157	42557166	42557166	42547157	-	PLAC4	NM_182832	1	1	1	1	1	0	0	UpLC
chr10	81892257	81904784	81892257	81904784	+	PLAC9	NM_001012973	1	1	1	1	1	0	0	UnExp
chr10	96039046	96046827	96046827	96039046	-	PLCE1-AS1	NR_033969	1	1	1	1	1	0	0	UpLC
chr7	132169520	132333447	132333447	132169520	-	PLXNA4	NM_181775	1	1	1	1	1	0	0	UpLC
chr5	70671611	70681820	70671611	70681820	+	PMCHL2	NR_003922	1	1	1	2.116016	2.116016	1.08135053625789	1.116016	UpLC
chr8	82352563	82359719	82359719	82352563	-	PMP2	NM_002677	1	1	1	1	1	0	0	UpLC
chr10	118305427	118327367	118305427	118327367	+	PNLIP	NM_000936	1	1	1	1	1	0	0	UnExp
chr10	118350470	118368687	118350470	118368687	+	PNLIPRP1	NM_006229	1	1	1	1	1	0	0	UnExp
chr10	118380464	118404654	118380464	118404654	+	PNLIPRP2	NM_005396	1	1	1	1	1	0	0	UpLC
chr8	28196164	28200871	28196164	28200871	+	PNOC	NM_001284244	1	1	17.44065	1	1	0	0	UpLC
chr22	25041132	25055114	25055114	25041132	-	POM121L10P	NR_024593	1	1	1	1	1	0	0	UpLC
chr6	27276841	27280011	27280011	27276841	-	POM121L2	NM_033482	1	1	51.21858	1.180152	1.180152	0.238972686302106	0.180152	UpLC
chr22	21043842	21046009	21043842	21046009	+	POM121L4P	NR_024592	1	1	1	5.324177	5.324177	2.41255853383011	4.324177	UpLC
chr14	19553364	19584942	19553364	19584942	+	POTEG	NR_027480	1	1	1	1	1	0	0	UpLC
chr2	105471968	105473471	105471968	105473471	+	POU3F3	NM_006236	1	1	17.79659	1.783298	1.783298	0.83454780627126	0.783298	UpLC
chr4	147560044	147563623	147560044	147563623	+	POU4F2	NM_004575	1	1	1	2.668451	2.668451	1.4160025197744	1.668451	UpLC
chr5	145718586	145720083	145718586	145720083	+	POU4F3	NM_002700	1	1	68.65923	13.81474	13.81474	3.78813650508406	12.81474	UpLC
chr6	2514036	2516885	2516885	2514036	-	POU5F1	NM_001173531	1	1	17.44065	1	1	0	0	UpLC
chr9	104353896	104357283	104357283	104353896	-	PPP3R2	NM_147180	1	1	1	1	1	0	0	UpLC
chr1	12939032	12946025	12946025	12939032	-	PRAMEF4	NM_001009611	1	1	1	1	1	0	0	UpLC
chr4	121613067	121844021	121844021	121613067	-	PRDM5	NM_018699	1	1	1	1	1	0	0	UnExp
chr9	71627448	71629039	71629039	71627448	-	PRKACG	NM_002732	1	1	17.44065	1.513946	1.513946	0.598313747647572	0.513946	UpLC
chr17	64394186	64412972	64412972	64394186	-	PRKCA-AS1	NR_110822	27.77778	1	1	1	1	0	0	UpLC
chr10	54056607	54073888	54073888	54056607	-	PRKG1-AS1	NR_038277	1	1	1	1	1	0	0	UpLC
chr12	3490514	3703138	3490514	3703138	+	PRMT8	NM_001256536	1	1	1	1	1	0	0	UnExp
chr1	110993787	110999976	110993787	110999976	+	PROK1	NM_032414	1	1	1	1	1	0	0	UpLC
chr5	177419235	177423243	177423243	177419235	-	PROP1	NM_006261	1	1	1	1.271467	1.271467	0.346494018414829	0.271467	UpLC
chrX	150866778	150870063	150866778	150870063	+	PRRG3	NR_033262	1	1	1	1.526534	1.526534	0.610259722584412	0.526534	UpLC
chr11	86511281	86648861	86511281	86648861	+	PRSS23	NR_120593	96.00221	1	69.76262	1	1	0	0	UpLC
chr16	2833953	2836708	2836708	2833953	-	PRSS33	NM_152891	1	1	1	1	1	0	0	UpLC
chr6	84222193	84235421	84222193	84235421	+	PRSS35	NM_153362	1	1	1	1	1	0	0	UnExp
chr16	2848485	2855133	2848485	2855133	+	PRSS41	NM_001135086	41.66667	1	1	1	1	0	0	UpLC
chr2	233385172	233390425	233385172	233390425	+	PRSS56	NM_001195129	1	1	1	1	1	0	0	UpLC
chr19	43568361	43586893	43586893	43568361	-	PSG2	NM_031246	1	1	1	1	1	0	0	UnExp
chr19	43696853	43709926	43709926	43696853	-	PSG4	NM_213633	1	1	1	1	1	0	0	UpLC
chr19	43671894	43690688	43690688	43671894	-	PSG5	NM_002781	1	1	1	1	1	0	0	UpLC
chr8	87060690	87081851	87081851	87060690	-	PSKH2	NM_033126	1	1	1	1	1	0	0	UpLC
chr14	23511375	23513269	23511375	23513269	+	PSMB11	NM_001099780	20	1	17.44065	3.840002	3.840002	1.9411070623499	2.840002	UpLC
chr14	52734430	52743442	52734430	52743442	+	PTGDR	NM_000953	1	1	1	1	1	0	0	UpLC
chr14	52781015	52795322	52781015	52795322	+	PTGER2	NM_000956	20	1	52.32196	1	1	0	0	UpLC
chr10	46550122	46620058	46620058	46550122	-	PTPN20B	NM_001042357	1	1	1	1	1	0	0	UpLC
chr15	25227140	25228937	25227140	25228937	+	PWARSN	NR_022011	1	1	1	1.254723	1.254723	0.327368901518655	0.254723	UpLC
chr2	1635658	1748319	1748319	1635658	-	PXDN	NM_012293	1	1	1	1	1	0	0	UnExp
chr12	9301435	9360966	9360966	9301435	-	PZP	NM_002864	1	1	1	1	1	0	0	UnExp
chrX	69502021	69504852	69502021	69504852	+	RAB41	NM_001032726	1	1	1	1	1	0	0	UpLC
chr6	150238013	150244288	150244288	150238013	-	RAET1G	NM_001001788	96.00221	1	500.2621	1	1	0	0	UpLC
chr2	173587917	173600934	173600934	173587917	-	RAPGEF4-AS1	NR_026995	1	1	1	1	1	0	0	UnExp
chr7	150035406	150038763	150038763	150035406	-	RARRES2	NM_002889	1	1	1	1	1	0	0	UpLC
chr5	80243511	80256726	80256726	80243511	-	RASGRF2-AS1	NR_105015	1	1	1	1	1	0	0	UnExp
chr12	86198330	86230318	86230318	86198330	-	RASSF9	NM_005447	1	1	1	1	1	0	0	UpLC
chr3	139171725	139195352	139195352	139171725	-	RBP2	NM_004164	1	1	1	1	1	0	0	UpLC
chr1	120344945	120354203	120354203	120344945	-	REG4	NM_001159353	1	1	1	1	1	0	0	UpLC
chr19	56270506	56274541	56270506	56274541	+	RFPL4A	NM_001145014	1000	1	1	1	1	0	0	UpLC
chr2	107021135	107084801	107084801	107021135	-	RGPD3	NM_001144013	1	1	1	1	1	0	0	UpLC
chr1	240938813	241520530	241520530	240938813	-	RGS7	NM_001282778	1	1	1	1	1	0	0	UnExp
chr3	129247481	129254187	129247481	129254187	+	RHO	NM_000539	20	1	103.5405	4.26892	4.26892	2.09387112658538	3.26892	UpLC
chr1	228870823	228882416	228870823	228882416	+	RHOU	NM_021205	1	1	1	1	1	0	0	UpLC
chr1	151694012	151702082	151694012	151702082	+	RIIAD1	NM_001144956	1	1	17.44065	1	1	0	0	UpLC
chr22	20455993	20461786	20461786	20455993	-	RIMBP3	NM_015672	1	1	1	6.126624	6.126624	2.61509231369804	5.126624	UpLC
chr18	40323182	40695657	40695657	40323182	-	RIT2	NM_002930	1	1	1	1	1	0	0	UnExp
chr9	5299865	5304611	5304611	5299865	-	RLN2	NM_005059	1	1	19.3785	1	1	0	0	UpLC
chr2	38177476	38263484	38263484	38177476	-	RMDN2-AS1	NR_102712	1	1	1	1	1	0	0	UnExp
chr12	97858798	97927544	97858798	97927544	+	RMST	NR_024037	1	1	1	1	1	0	0	UnExp
chr6	1368482	1374066	1374066	1368482	-	RNF39	NM_170769	1	1	1	1	1	0	0	UpLC
chr3	125688027	125702296	125688027	125702296	+	ROPN1B	NM_001012337	1	1	1	1	1	0	0	UpLC
chr1	68894506	68915642	68915642	68894506	-	RPE65	NM_000329	1	1	1	1	1	0	0	UpLC
chr7	77976558	77988770	77976558	77988770	+	RPL13AP17	NR_003680	1	1	1	1	1	0	0	UpLC
chr22	51222156	51238065	51222156	51238065	+	RPL23AP82	NR_026982	1	1	1	1	1	0	0	UpLC
chr6	167317185	167318557	167317185	167318557	+	RPS6KA2-AS1	NR_046644	1	1	1	2.344174	2.344174	1.22907966004189	1.344174	UpLC
chr6	166874150	166878871	166878871	166874150	-	RPS6KA2-IT1	NR_046793	1	1	1	1	1	0	0	UpLC
chrX	18657807	18690223	18690223	18657807	-	RS1	NM_000330	1	1	1	1	1	0	0	UnExp
chr7	6793739	6838396	6793739	6838396	+	RSPH10B	NM_173565	1	1	1	1	1	0	0	UpLC
chr1	38076950	38100595	38100595	38076950	-	RSPO1	NM_001242910	1	1	1	1	1	0	0	UpLC
chr14	60062693	60337557	60337557	60062693	-	RTN1	NM_021136	1	1	17.44065	1	1	0	0	UnExp
chr3	186915273	186919253	186915273	186919253	+	RTP1	NM_153708	1	1	1	1	1	0	0	UpLC
chr1	155911479	155912625	155911479	155912625	+	RXFP4	NM_181885	40	1	138.4218	5.972827	5.972827	2.57841393543157	4.972827	UpLC
chr21	48018530	48025035	48025035	48018530	-	S100B	NM_006272	20	1	51.21858	1	1	0	0	UpLC
chr11	18252901	18270221	18270221	18252901	-	SAA2-SAA4	NM_001199744	1	1	1	1	1	0	0	UpLC
chr11	18252901	18258384	18258384	18252901	-	SAA4	NM_006512	1	1	1	1	1	0	0	UpLC
chr18	76740274	76758969	76740274	76758969	+	SALL3	NM_171999	1	1	1	1	1	0	0	UnExp
chr8	73976777	74005507	74005507	73976777	-	SBSPON	NM_153225	1	1	1	1	1	0	0	UnExp
chr11	62186506	62190678	62186506	62190678	+	SCGB1A1	NM_003357	1	1	1	3.542583	3.542583	1.8248016547765	2.542583	UpLC
chr11	61957709	61961009	61957709	61961009	+	SCGB1D1	NM_006552	1	1	1	1	1	0	0	UpLC
chr11	61976139	61981411	61976139	61981411	+	SCGB2A1	NM_002407	1	1	1	1	1	0	0	UpLC
chr11	62037626	62040629	62037626	62040629	+	SCGB2A2	NM_002411	1	1	1	1	1	0	0	UpLC
chr5	147258273	147261756	147258273	147261756	+	SCGB3A2	NM_054023	1	1	1	1	1	0	0	UpLC
chr6	108023360	108145521	108145521	108023360	-	SCML4	NM_198081	1	1	1	1	1	0	0	UpLC
chr3	38738836	38835501	38835501	38738836	-	SCN10A	NM_001293307	1	1	1	1	1	0	0	UnExp
chr11	118033518	118047337	118047337	118033518	-	SCN2B	NM_004588	1	1	1	1	1	0	0	UpLC
chr2	165944029	166060577	166060577	165944029	-	SCN3A	NM_006922	1	1	1	1	1	0	0	UpLC
chr8	57287276	57303269	57303269	57287276	-	SDR16C6P	NR_103832	1	1	1	1	1	0	0	UpLC
chr11	128561566	128565918	128565918	128561566	-	SENCR	NR_038908	1	1	1	1	1	0	0	UpLC
chr14	95027756	95036250	95027756	95036250	+	SERPINA4	NM_006215	1	1	1	1	1	0	0	UpLC
chr14	95047705	95059457	95047705	95059457	+	SERPINA5	NM_000624	1	1	1	1	1	0	0	UnExp
chr14	94770584	94789688	94789688	94770584	-	SERPINA6	NM_001756	1	1	1	1	1	0	0	UnExp
chr18	61223392	61234244	61223392	61234244	+	SERPINB12	NM_080474	1	1	17.44065	1	1	0	0	UnExp
chr18	61445010	61472610	61445010	61472610	+	SERPINB7	NM_001261830	1	1	1	1	1	0	0	UnExp
chr4	154701741	154710228	154710228	154701741	-	SFRP2	NM_003013	1	1	17.44065	1	1	0	0	UpLC
chr10	81370694	81375199	81370694	81375199	+	SFTPA1	NM_001093770	1	1	1	1.214862	1.214862	0.280792442865663	0.214862	UpLC
chr18	44757493	44775554	44775554	44757493	-	SKOR2	NM_001037802	1	1	1	1	1	0	0	UnExp
chr1	159796478	159807282	159796478	159807282	+	SLAMF8	NM_020125	1	1	1	1	1	0	0	UpLC
chr22	38474143	38479170	38479170	38474143	-	SLC16A8	NM_013356	1	1	17.44065	1	1	0	0	UpLC
chr11	22359666	22401046	22359666	22401046	+	SLC17A6	NM_020346	1	1	1	1	1	0	0	UnExp
chr11	35272751	35441105	35441105	35272751	-	SLC1A2	NM_004171	1	1	1	1	1	0	0	UpLC
chr11	63057429	63079246	63057429	63079246	+	SLC22A10	NM_001039752	1	1	1	1	1	0	0	UnExp
chr11	64358281	64369825	64358281	64369825	+	SLC22A12	NM_144585	1	1	1	1	1	0	0	UpLC
chr11	62885994	62911693	62911693	62885994	-	SLC22A24	NM_173586	1	1	1	1	1	0	0	UnExp
chr6	43265997	43273276	43265997	43273276	+	SLC22A7	NM_153320	1	1	1	1	1	0	0	UpLC
chr20	19193289	19703541	19193289	19703541	+	SLC24A3	NM_020689	1	1	1	1	1	0	0	UnExp
chr15	48413168	48434589	48413168	48434589	+	SLC24A5	NM_205850	1	1	1	1	1	0	0	UpLC
chr18	29339658	29340843	29340843	29339658	-	SLC25A52	NM_001034172	20	1	293.859	28.69996	28.69996	4.84297682106213	27.69996	UpLC
chr15	45544427	45568132	45544427	45568132	+	SLC28A2	NM_004212	1	1	1	1	1	0	0	UnExp
chr4	25658085	25680368	25658085	25680368	+	SLC34A2	NM_001177999	1	1	17.44065	1	1	0	0	UnExp
chr5	150655925	150683334	150683334	150655925	-	SLC36A3	NM_001145017	1	1	1	1	1	0	0	UnExp
chr9	115641199	115653193	115653193	115641199	-	SLC46A2	NM_033051	1	1	1	1	1	0	0	UpLC
chr1	48688356	48714316	48688356	48714316	+	SLC5A9	NM_001135181	1	1	1	1	1	0	0	UpLC
chr19	33699569	33716756	33716756	33699569	-	SLC7A10	NM_019849	1	1	17.44065	1	1	0	0	UpLC
chr13	84451339	84456528	84456528	84451339	-	SLITRK1	NM_001281503	1	1	1	1.04086	1.04086	0.0577760332016821	0.0408599999999999	UpLC
chrX	144902865	144907360	144902865	144907360	+	SLITRK2	NM_001144006	1	1	1	1	1	0	0	UpLC
chr11	107578100	107582787	107582787	107578100	-	SLN	NM_003063	1	1	17.44065	1	1	0	0	UpLC
chr12	14957583	14967116	14967116	14957583	-	SMCO3	NM_001013698	1	1	1	1	1	0	0	UpLC
chr1	152850797	152857523	152850797	152857523	+	SMCP	NM_030663	1	1	1	1	1	0	0	UpLC
chr8	30496116	30503469	30496116	30503469	+	SMIM18	NM_001206847	1	1	1	1	1	0	0	UpLC
chr13	44717286	44735393	44735393	44717286	-	SMIM2	NM_024058	1	1	1	1	1	0	0	UnExp
chr13	44720605	44732358	44732358	44720605	-	SMIM2-IT1	NR_046843	1	1	1	1	1	0	0	UnExp
chr18	73121430	73139658	73139658	73121430	-	SMIM21	NM_001037331	1	1	1	1	1	0	0	UnExp
chr20	10004459	10200154	10200154	10004459	-	SNAP25-AS1	NR_040710	40	1	1	1	1	0	0	UpLC
chr16	50706885	50715264	50715264	50706885	-	SNX20	NM_182854	1	1	1	1	1	0	0	UpLC
chr2	110371910	110376564	110371910	110376564	+	SOWAHC	NM_023016	1	1	1	1	1	0	0	UpLC
chr13	95361878	95364797	95364797	95361878	-	SOX21	NM_007084	56.00221	1	1	1.156542	1.156542	0.209817658616973	0.156542	UpLC
chr17	70117160	70122560	70117160	70122560	+	SOX9	NM_000346	1	1	1	1	1	0	0	UpLC
chr17	70076078	70116934	70116934	70076078	-	SOX9-AS1	NR_103737	56.00221	1	17.44065	1	1	0	0	UnExp
chr6	88757506	88776550	88757506	88776550	+	SPACA1	NM_030960	20	1	1	1	1	0	0	UpLC
chrX	142795134	142803762	142803762	142795134	-	SPANXN2	NM_001009615	1	1	1	1	1	0	0	UpLC
chr2	231860838	231871999	231860838	231871999	+	SPATA3	NM_139073	1	1	1	1	1	0	0	UnExp
chr1	109399838	109400962	109399838	109400962	+	SPATA42	NR_049777	1	1	1	7.032522	7.032522	2.81404216076305	6.032522	UpLC
chr7	72333320	72339656	72339656	72333320	-	SPDYE7P	NR_003666	1	1	1	1	1	0	0	UpLC
chr5	147715121	147719412	147715121	147719412	+	SPINK9	NM_001040433	1	1	1	1	1	0	0	UpLC
chr2	234959345	234985776	234959345	234985776	+	SPP2	NM_006944	1	1	1	1	1	0	0	UnExp
chr17	43922255	43924438	43922255	43924438	+	SPPL2C	NM_175882	1	1	17.44065	1	1	0	0	UpLC
chrX	153046455	153051187	153046455	153051187	+	SRPK3	NM_014370	20	1	86.09989	3.709053	3.709053	1.89105088317952	2.709053	UpLC
chr14	38677203	38682268	38677203	38682268	+	SSTR1	NM_001049	1	1	1	1	1	0	0	UpLC
chr2	107429531	107503563	107503563	107429531	-	ST6GAL2	NM_001142352	1	1	17.44065	1	1	0	0	UnExp
chr18	55019720	55036161	55019720	55036161	+	ST8SIA3	NM_015879	1	1	1	1	1	0	0	UnExp
chr7	74988446	74997085	74988446	74997085	+	STAG3L1	NR_040583	7488.151	1	2730.102	6.055783	6.055783	2.59831350941332	5.055783	UpLC
chr7	72467817	72476466	72476466	72467817	-	STAG3L3	NR_040582	7488.151	1	2730.102	6.055783	6.055783	2.59831350941332	5.055783	UpLC
chr4	70861647	70868173	70861647	70868173	+	STATH	NM_001009181	1	1	1	1	1	0	0	UpLC
chr7	89843133	89866992	89843133	89866992	+	STEAP2	NM_001040666	1	1	1	1	1	0	0	UnExp
chr15	43891760	43910998	43910998	43891760	-	STRC	NM_153700	1	1	1	1.864812	1.864812	0.899030193301418	0.864812	UpLC
chr19	39693561	39694906	39694906	39693561	-	SYCN	NM_001080468	96.00221	1	103.5405	5.055262	5.055262	2.33778586488903	4.055262	UpLC
chr3	63428752	63602597	63428752	63602597	+	SYNPR	NM_144642	1	1	1	1	1	0	0	UnExp
chr10	46957880	46970601	46970601	46957880	-	SYT15	NM_031912	1	1	1	1	1	0	0	UpLC
chr14	62462540	62568427	62462540	62568427	+	SYT16	NM_031914	1	1	1	1	1	0	0	UpLC
chr11	7273180	7490276	7273180	7490276	+	SYT9	NM_175733	1	1	52.32196	1	1	0	0	UpLC
chr12	10954130	10955226	10955226	10954130	-	TAS2R7	NM_023919	56.00221	1	103.5405	36.3347	36.3347	5.1832760895459	35.3347	UpLC
chr12	10961692	10962767	10962767	10961692	-	TAS2R9	NM_023917	1	1	137.3185	45.77282	45.77282	5.51641927200594	44.77282	UpLC
chr15	74165926	74181556	74165926	74181556	+	TBC1D21	NM_153356	1	1	1	1	1	0	0	UpLC
chr17	15635590	15648098	15635590	15648098	+	TBC1D26	NM_178571	1	1	1	1.619751	1.619751	0.695772048495342	0.619751	UpLC
chr17	18538841	18547740	18547740	18538841	-	TBC1D28	NM_001039397	1	1	1	1	1	0	0	UpLC
chr17	36284004	36295098	36284004	36295098	+	TBC1D3	NM_001123391	1	1	1	30.27501	30.27501	4.92005553133704	29.27501	UpLC
chr17	36283976	36294915	36283976	36294915	+	TBC1D3C	NM_001001418	1	1	1	30.27501	30.27501	4.92005553133704	29.27501	UpLC
chr17	59470816	59476967	59476967	59470816	-	TBX2-AS1	NR_125749	1	1	17.44065	1	1	0	0	UpLC
chr17	45810609	45823485	45810609	45823485	+	TBX21	NM_013351	524.0089	1	416.3689	1	1	0	0	UpLC
chrX	101380659	101382684	101380659	101382684	+	TCEAL2	NM_080390	1	1	1	3.13072	3.13072	1.64649448494576	2.13072	UpLC
chrX	102862833	102864855	102862833	102864855	+	TCEAL3	NM_032926	1	1	17.44065	1.27304	1.27304	0.348277750657191	0.27304	UpLC
chrX	102585113	102587251	102585113	102587251	+	TCEAL7	NM_152278	1	1	34.88131	8.429138	8.429138	3.07538510249462	7.429138	UpLC
chr2	27371944	27375819	27371944	27375819	+	TCF23	NM_175769	1	1	1	1	1	0	0	UpLC
chr1	152056619	152061540	152061540	152056619	-	TCHHL1	NM_001008536	20	1	1	1	1	0	0	UpLC
chr10	115939028	115992063	115939028	115992063	+	TDRD1	NM_198795	1	1	1	1	1	0	0	UnExp
chr4	65144176	65275178	65275178	65144176	-	TECRL	NM_001010874	1	1	1	1	1	0	0	UnExp
chr17	6703299	6735060	6735060	6703299	-	TEKT1	NM_053285	1	1	1	1	1	0	0	UpLC
chr5	166711842	167691162	166711842	167691162	+	TENM2	NM_001122679	1	1	1	1	1	0	0	UnExp
chr11	78364327	79151695	79151695	78364327	-	TENM4	NM_001098816	1	1	1	1	1	0	0	UnExp
chr14	64812190	64814329	64814329	64812190	-	TEX21P	NR_033777	1	1	17.44065	2.45065	2.45065	1.29316445429027	1.45065	UpLC
chr13	31506833	31549153	31506833	31549153	+	TEX26	NM_152325	1	1	1	1	1	0	0	UnExp
chr7	115575201	115608367	115608367	115575201	-	TFEC	NM_001244583	1	1	1	1	1	0	0	UnExp
chr21	43782390	43786644	43786644	43782390	-	TFF1	NM_003225	1	1	1	1.429756	1.429756	0.515768959852851	0.429756	UpLC
chr21	43731776	43735706	43735706	43731776	-	TFF3	NM_003226	1	1	1	1	1	0	0	UpLC
chr11	2185158	2193035	2193035	2185158	-	TH	NM_199293	1	1	1	1	1	0	0	UpLC
chr1	151819576	151826173	151826173	151819576	-	THEM5	NM_182578	20	1	1	1	1	0	0	UpLC
chr2	88472657	88486156	88472657	88486156	+	THNSL2	NM_018271	1	1	1	1	1	0	0	UpLC
chr12	125509988	125511969	125511969	125509988	-	THRIL	NR_110375	1	1	1	1.087323	1.087323	0.1207805707956	0.087323	UpLC
chr15	71459150	71481398	71481398	71459150	-	THSD4-AS1	NR_120350	1	1	1	1	1	0	0	UpLC
chr2	137748461	138435287	137748461	138435287	+	THSD7B	NM_001080427	1	1	1	1	1	0	0	UnExp
chr4	38773859	38784611	38784611	38773859	-	TLR10	NM_030956	1	1	1	1.317481	1.317481	0.397782156243188	0.317481	UpLC
chr4	154605440	154627242	154605440	154627242	+	TLR2	NM_003264	76.00221	1	69.76262	1	1	0	0	UpLC
chr15	33528676	33539756	33539756	33528676	-	TMCO5B	NR_046005	1	1	1	1	1	0	0	UpLC
chr3	132965291	132975965	132975965	132965291	-	TMEM108-AS1	NR_110812	1	1	1	1	1	0	0	UnExp
chr19	55888203	55889612	55888203	55889612	+	TMEM190	NM_139172	20	1	155.8625	11.96154	11.96154	3.58033123754513	10.96154	UpLC
chr6	130758261	130764210	130758261	130764210	+	TMEM200A	NM_052913	1	1	1	1	1	0	0	UpLC
chr9	140065379	140066498	140066498	140065379	-	TMEM210	NM_001282477	40	1	328.0623	80.14446	80.14446	6.32453089216347	79.14446	UpLC
chr17	10616638	10633646	10633646	10616638	-	TMEM220	NM_001004313	1	1	1	1	1	0	0	UnExp
chrX	102965836	102968960	102965836	102968960	+	TMEM31	NM_182541	1	1	51.21858	3.231456	3.231456	1.69218434779287	2.231456	UpLC
chr12	10331556	10344403	10331556	10344403	+	TMEM52B	NM_153022	1	1	1	1	1	0	0	UpLC
chr4	68857529	68863157	68863157	68857529	-	TMPRSS11GP	NR_033737	1	1	1	1	1	0	0	UpLC
chrY	15815446	15817902	15815446	15817902	+	TMSB4Y	NM_004202	1	1	1	1	1	0	0	UpLC
chr8	119935795	119964383	119964383	119935795	-	TNFRSF11B	NM_002546	1	1	1	1	1	0	0	UnExp
chrX	99839789	99854882	99839789	99854882	+	TNMD	NM_022144	1	1	1	1	1	0	0	UnExp
chr1	201372894	201390874	201390874	201372894	-	TNNI1	NM_003281	1	1	1	1	1	0	0	UpLC
chr6	41116998	41122087	41122087	41116998	-	TREML1	NM_178174	1	1	1	1	1	0	0	UpLC
chr3	129693235	129696781	129693235	129696781	+	TRH	NM_007117	1	1	1	1	1	0	0	UpLC
chr12	72656326	72667289	72667289	72656326	-	TRHDE-AS1	NR_026836	1	1	119.8778	1.649881	1.649881	0.722361971803773	0.649881	UpLC
chr2	96257765	96265469	96257765	96265469	+	TRIM43	NM_138800	1	1	1	2.445968	2.445968	1.29040552956305	1.445968	UpLC
chr4	189060597	189068649	189060597	189068649	+	TRIML1	NM_178556	56.00221	1	1	1	1	0	0	UpLC
chrX	111017541	111326004	111326004	111017541	-	TRPC5	NM_012471	1	1	1	1	1	0	0	UnExp
chr5	135548998	135701164	135701164	135548998	-	TRPC7	NM_001167577	1	1	1	1	1	0	0	UnExp
chr2	234826042	234928166	234826042	234928166	+	TRPM8	NM_024080	1	1	1	1	1	0	0	UpLC
chrX	73012039	73049066	73012039	73049066	+	TSIX	NR_003255	1	1	1	1	1	0	0	UnExp
chr4	147628178	147867034	147867034	147628178	-	TTC29	NM_031956	1	1	1	1	1	0	0	UnExp
chr6	167738573	167756177	167738573	167756177	+	TTLL2	NM_031949	1	1	1	1	1	0	0	UpLC
chrY	23745485	23756552	23756552	23745485	-	TTTY13	NR_001537	1	1	1	1	1	0	0	UpLC
chr11	8102908	8127654	8102908	8127654	+	TUB	NM_177972	1	1	17.44065	1	1	0	0	UnExp
chr13	44974385	44980120	44980120	44974385	-	TUSC8	NR_104174	1	1	1	1.177168	1.177168	0.235320229867337	0.177168	UpLC
chr6	826706	831021	831021	826706	-	UBD	NM_006398	1	1	1	1.163716	1.163716	0.218739017538786	0.163716	UpLC
chr2	234668918	234681945	234668918	234681945	+	UGT1A1	NM_000463	1	1	1	1	1	0	0	UnExp
chr4	506427	529760	529760	506427	-	UGT2A3	NR_024010	1	1	1	1	1	0	0	UnExp
chr4	70345882	70361626	70361626	70345882	-	UGT2B4	NM_021139	1	1	1	1	1	0	0	UpLC
chr15	30864757	30892911	30864757	30892911	+	ULK4P2	NR_027470	1	1	1	1.84107	1.84107	0.880544480969718	0.84107	UpLC
chr13	28552242	28562774	28562774	28552242	-	URAD	NM_001105577	1	1	1	1	1	0	0	UpLC
chr1	216347291	216596738	216596738	216347291	-	USH2A	NM_007123	1	1	1	1	1	0	0	UpLC
chr17	16690205	16707819	16690205	16707819	+	USP32P1	NR_003190	1	1	1	1.485027	1.485027	0.570489161606507	0.485027	UpLC
chr16	70788962	70807154	70788962	70807154	+	VAC14-AS1	NR_034083	1	1	1	1	1	0	0	UpLC
chr16	77822460	78014004	77822460	78014004	+	VAT1L	NM_020927	20	1	1	1	1	0	0	UnExp
chrX	7810302	7812184	7810302	7812184	+	VCX	NM_013452	1	1	1	8.305073	8.305073	3.0539928492563	7.305073	UpLC
chr1	156268414	156269428	156269428	156268414	-	VHLL	NM_001004319	116.0022	1	810.8837	1358.515	1358.515	10.4078147797812	1357.515	UpLC
chrX	107288199	107322414	107288199	107322414	+	VSIG1	NM_001170553	1	1	1	1	1	0	0	UnExp
chr19	54544079	54567207	54567207	54544079	-	VSTM1	NM_001288791	1	1	1	1	1	0	0	UpLC
chr1	119590027	119605910	119590027	119605910	+	WARS2-IT1	NR_126447	1	1	1	1	1	0	0	UnExp
chr18	30091625	30094597	30091625	30094597	+	WBP11P1	NR_003558	1	1	1	1	1	0	0	UpLC
chr20	44180400	44207965	44207965	44180400	-	WFDC8	NM_130896	1	1	1	1	1	0	0	UpLC
chr10	102222811	102243399	102222811	102243399	+	WNT8B	NM_003393	1	1	1	1	1	0	0	UpLC
chr17	6659155	6678964	6659155	6678964	+	XAF1	NM_017523	40	1	1	1	1	0	0	UnExp
chrX	52891557	52896332	52896332	52891557	-	XAGE3	NM_130776	1	1	1	1	1	0	0	UpLC
chr3	46062290	46068979	46068979	46062290	-	XCR1	NM_001024644	1	1	1	1	1	0	0	UpLC
chr2	167979318	167997465	167997465	167979318	-	XIRP2-AS1	NR_046665	1	1	1	1	1	0	0	UpLC
chrX	98716599	99194841	99194841	98716599	-	XRCC6P5	NR_024608	1	1	1	1	1	0	0	UnExp
chr20	56187940	56195632	56195632	56187940	-	ZBP1	NM_001160419	1	1	1	1.628797	1.628797	0.703806809300614	0.628797	UpLC
chrX	117957786	117960931	117957786	117960931	+	ZCCHC12	NM_173798	60	1	120.9812	1	1	0	0	UpLC
chrX	111326252	111700473	111326252	111700473	+	ZCCHC16	NM_001004308	1	1	17.44065	1	1	0	0	UnExp
chr19	58944180	58951589	58951589	58944180	-	ZNF132	NM_003433	1	1	1	1	1	0	0	UpLC
chr19	58570606	58575304	58570606	58575304	+	ZNF135	NM_001164527	40	1	17.44065	1.349528	1.349528	0.432454910144579	0.349528	UpLC
chr19	11976843	11980306	11976843	11980306	+	ZNF439	NM_152262	1	1	98.49727	1	1	0	0	UpLC
chr7	63505820	63538927	63505820	63538927	+	ZNF727	NM_001159522	1	1	1	1	1	0	0	UpLC
chr19	22469251	22499978	22469251	22499978	+	ZNF729	NM_001242680	20	1	1	1	1	0	0	UpLC
chr20	57766074	57834167	57766074	57834167	+	ZNF831	NM_178457	1	1	1	1	1	0	0	UpLC
chr19	5455425	5456867	5455425	5456867	+	ZNRF4	NM_181710	1	1	17.44065	5.793957	5.793957	2.53454897764992	4.793957	UpLC
chr17	38024454	38034149	38024454	38034149	+	ZPBP2	NM_198844	1	1	1	1	1	0	0	UpLC
chr19	56701057	56704421	56704421	56701057	-	ZSCAN5B	NM_001080456	1	1	1	1.895617	1.895617	0.922667504311533	0.895617	UpLC
chr12	100750856	100815837	100750856	100815837	+	SLC17A8	NM_001145288	1	1	776.0024	31.17355	31.17355	4.96225055128682	30.17355	UpNoTSS
chr9	139846767	139849949	139846767	139849949	+	LCN12	NM_178536	96.00221	1.407129	1333	217.0616	154.258493713085	7.26920611837394	215.654471	UpNoTSS
chr11	133902166	133911236	133902166	133911236	+	LOC100128239	NR_027276	1	1	1	37.07231	37.07231	5.2122701081214	36.07231	UpNoTSS
chr12	72332625	72426221	72332625	72426221	+	TPH2	NM_173353	20	1	619.0365	20.72071	20.72071	4.37300153304357	19.72071	UpNoTSS
chr6	166719167	166721871	166721871	166719167	-	PRR18	NM_175922	20	1	258.2997	46.5909	46.5909	5.54197629425401	45.5909	UpNoTSS
chr6	160221280	160241736	160221280	160241736	+	PNLDC1	NM_001271862	4760.111	9.894606	50293.51	754.8935	76.2934370504495	6.25348705310047	744.998894	UpNoTSS
chr20	33873533	33880225	33880225	33873533	-	FAM83C	NM_178468	1	1	208.1845	10.48326	10.48326	3.39001551925108	9.48326	UpNoTSS
chrX	20024830	20135114	20135114	20024830	-	MAP7D2	NM_001168465	76.00221	1	379.2809	29.1086	29.1086	4.86337354851404	28.1086	UpNoTSS
chr1	201857796	201861715	201857796	201861715	+	SHISA4	NR_030775	408.0066	11.71649	2316.083	549.8834	46.9324345431098	5.552513394635	538.16691	UpNoTSS
chr3	48599150	48601201	48601201	48599150	-	UCN2	NM_033199	1	3.805899	328.0623	173.9053	45.6936192999341	5.51392081494011	170.099401	UpNoTSS
chr1	42628361	42630395	42630395	42628361	-	GUCA2A	NM_033553	1	1	172.1998	40.21443	40.21443	5.3296413662904	39.21443	UpNoTSS
chr4	110769339	110793471	110769339	110793471	+	LRIT3	NM_198506	1	1	172.1998	32.72106	32.72106	5.03214758008551	31.72106	UpNoTSS
chr19	1286152	1301429	1286152	1301429	+	EFNA2	NM_001405	172.0044	5.314127	1619.561	218.7237	41.1589147192004	5.36313303654903	213.409573	UpNoTSS
chr19	3769088	3772219	3772219	3769088	-	RAX2	NM_032753	136.0022	1	294.2844	17.90181	17.90181	4.16203355645568	16.90181	UpLC
chr4	3443659	3451222	3443659	3451222	+	HGFAC	NM_001297439	20	1	68.65923	11.05189	11.05189	3.46622120300778	10.05189	UpNoTSS
chr5	79362171	79379488	79379488	79362171	-	CTD-2201I18.1	NR_109930	116.0022	1	207.0811	8.717083	8.717083	3.12384544630094	7.717083	UpNoTSS
chr19	48551099	48614109	48614109	48551099	-	PLA2G4C	NM_001159323	352.0044	1.345772	5376.598	45.26534	33.635222013833	5.07190087579184	43.919568	UpHC
chr3	48601505	48632593	48632593	48601505	-	COL7A1	NM_000094	252.0044	3.538284	1777.63	118.5349	33.500674338182	5.06611823089239	114.996616	UpNoTSS
chr6	2882954	2884984	2882954	2884984	+	LTA	NM_000595	96.00221	1.941748	415.2655	64.38736	33.1594831049137	5.0513496129457	62.445612	UpNoTSS
chr8	133879204	134147143	133879204	134147143	+	TG	NM_003235	1	1	103.5405	3.804733	3.804733	1.92779521507141	2.804733	UpNoTSS
chr7	100839011	100844302	100844302	100839011	-	MOGAT3	NM_178176	20	1	139.5252	10.07856	10.07856	3.33321761971086	9.07856	UpLC
chr1	3668964	3688209	3668964	3688209	+	CCDC27	NM_152492	1	1	1	10.36629	10.36629	3.37382775410363	9.36629	UpNoTSS
chr16	27458990	27464714	27464714	27458990	-	IL21R-AS1	NR_037158	20	1	34.88131	7.230976	7.230976	2.85419038788574	6.230976	UpLC
chr16	3082481	3089133	3082481	3089133	+	LOC100128770	NR_047572	136.0022	3.577281	1263.237	107.3778	30.016596403805	4.90768849324054	103.800519	UpNoTSS
chr19	41281281	41283398	41281281	41283398	+	MIA	NM_006533	20	8.009553	1225.046	231.9111	28.9543124316675	4.85570633292721	223.901547	UpNoTSS
chr1	11086579	11107296	11107296	11086579	-	MASP2	NM_006610	116.0022	2.810982	1001.627	80.59459	28.6713290942454	4.8415368788949	77.783608	UpNoTSS
chr17	38171613	38174066	38171613	38174066	+	CSF3	NM_172219	1	1	103.5405	19.5395	19.5395	4.28832164526686	18.5395	UpLC
chr12	48366747	48398285	48398285	48366747	-	COL2A1	NM_001844	56.00221	1	17.44065	1	1	0	0	UpLC
chr4	41983712	41988484	41983712	41988484	+	DCAF4L1	NM_001029955	40	5.266105	1436.54	144.1949	27.3816986178589	4.77514004153975	138.928795	UpHC
chr16	3589035	3627405	3627405	3589035	-	NLRC3	NM_178844	96.00221	1	827.2209	10.78234	10.78234	3.43059840285227	9.78234	UpNoTSS
chr12	362607	366465	366465	362607	-	LOC102723544	NR_120482	1	1	68.65923	10.27936	10.27936	3.36167853903306	9.27936	UpLC
chr4	106092510	106274038	106274038	106092510	-	TET2-AS1	NR_126420	40	2.161671	932.9683	57.42968	26.5672620856735	4.73157765207414	55.268009	UpNoTSS
chr19	40728114	40732597	40732597	40728114	-	CNTD2	NM_024877	348.0066	16.99344	4322.648	450.3829	26.5033389354951	4.72810221917591	433.38946	UpNoTSS
chr1	110905472	110933704	110933704	110905472	-	SLC16A4	NM_001201547	76.00221	2.667805	811.9871	69.91656	26.2075226637629	4.71190908038805	67.248755	UpNoTSS
chr16	15796991	15950887	15950887	15796991	-	MYH11	NM_001040114	76.00221	1	224.5217	3.923457	3.923457	1.97212538875027	2.923457	UpNoTSS
chr4	187148671	187179625	187148671	187179625	+	KLKB1	NM_000892	1	1	1	4.747843	4.747843	2.24727222923712	3.747843	UpNoTSS
chr16	46503248	46603009	46603009	46503248	-	ANKRD26P1	NR_026556	1	1	326.9589	8.931984	8.931984	3.15898066684094	7.931984	UpNoTSS
chr6	28493788	28502728	28493788	28502728	+	GPX5	NM_001509	1	1	1	3.21838	3.21838	1.68633467775476	2.21838	UpLC
chr15	31293263	31393929	31393929	31293263	-	TRPM1	NM_002420	1	1	1	4.947339	4.947339	2.30665275877739	3.947339	UpNoTSS
chr19	11685474	11689801	11689801	11685474	-	ACP5	NM_001111036	1	1	34.88131	7.830267	7.830267	2.9690615020257	6.830267	UpLC
chr7	96250968	96293650	96293650	96250968	-	LOC100506136	NR_038948	116.0022	5.909923	793.443	139.8956	23.6713067158405	4.56506744356353	133.985677	UpNoTSS
chr5	178322915	178360210	178322915	178360210	+	ZFP2	NM_030613	172.0044	1.355481	693.2126	31.98477	23.5966199452445	4.56050831305619	30.629289	UpNoTSS
chr19	36157417	36169387	36157417	36169387	+	UPK1A	NM_001281443	212.0044	4.248328	1448.464	99.72973	23.4750541860233	4.55305658285446	95.481402	UpNoTSS
chr19	18360759	18366229	18366229	18360759	-	LOC729966	NR_036575	20	1	189.6404	6.211942	6.211942	2.63504435955409	5.211942	UpLC
chr17	4534213	4544960	4544960	4534213	-	ALOX15	NM_001140	1	1	224.5217	3.241723	3.241723	1.69676082015849	2.241723	UpLC
chr8	105391651	105479277	105479277	105391651	-	DPYS	NM_001385	352.0044	1.885803	1580.479	42.25944	22.4092548373292	4.48602277138567	40.373637	UpNoTSS
chr4	17633708	17783135	17783135	17633708	-	FAM184B	NM_015688	96.00221	1	1017.965	9.878661	9.878661	3.30431550541579	8.878661	UpNoTSS
chr5	43379295	43397366	43397366	43379295	-	CCL28	NM_001301875	1	1	1	1.403887	1.403887	0.489426816625071	0.403887	UpLC
chr11	46740742	46761056	46740742	46761056	+	F2	NM_000506	20	1	294.2844	18.09851	18.09851	4.17779902401383	17.09851	UpNoTSS
chr1	53971905	54199877	54199877	53971905	-	GLIS1	NM_147193	1	1	51.21858	7.526781	7.526781	2.91203299527449	6.526781	UpNoTSS
chr3	38347444	38359859	38347444	38359859	+	SLC22A14	NM_004803	1	1	172.1998	15.47995	15.47995	3.95232890649446	14.47995	UpNoTSS
chrX	35937850	36008269	35937850	36008269	+	CXorf22	NM_152632	1	1	17.44065	1	1	0	0	UpLC
chr13	92050872	93519487	92050872	93519487	+	GPC5	NM_004466	172.0044	1.030496	970.0563	20.3183	19.7170100611744	4.30136888915084	19.287804	UpNoTSS
chr6	39856565	39865156	39865156	39856565	-	LOC100505635	NR_125831	20	1	189.6404	8.546258	8.546258	3.09529287069351	7.546258	UpNoTSS
chr2	108938693	108970254	108938693	108970254	+	SULT1C2P1	NR_037191	1	1	1	2.101579	2.101579	1.07147368954534	1.101579	UpNoTSS
chr6	170190168	170202969	170190168	170202969	+	LINC00574	NR_026780	132.0044	2.559143	2035.93	46.53338	18.1831886690193	4.18453331276906	43.974237	UpNoTSS
chrX	138663929	138790381	138790381	138663929	-	MCF2	NM_001171876	60	1.461054	343.2962	26.45561	18.1072089053519	4.17849227735796	24.994556	UpNoTSS
chr12	53907767	53911392	53907767	53911392	+	LOC100652999	NR_046221	1	1.447661	154.7591	25.97081	17.9398422697026	4.16509530076783	24.523149	UpNoTSS
chr8	27454433	27468954	27468954	27454433	-	CLU	NR_038335	1	1	120.9812	14.25743	14.25743	3.83364204438258	13.25743	UpHC
chr19	2252249	2256422	2256422	2252249	-	JSRP1	NM_144616	1	1	154.7591	11.59016	11.59016	3.53482857750554	10.59016	UpLC
chrX	30248552	30255610	30248552	30255610	+	MAGEB3	NM_002365	40	1.36409	189.6404	23.77468	17.4289672968792	4.12341518415536	22.41059	UpNoTSS
chr3	72084669	72149606	72149606	72084669	-	LINC00877	NR_104116	172.0044	1.227276	344.3995	21.15902	17.240636987931	4.10774117339513	19.931744	UpHC
chr2	113785009	113810444	113810444	113785009	-	IL36B	NM_173178	1	1	1	1	1	0	0	UpLC
chr10	98124362	98273683	98273683	98124362	-	TLL2	NM_012465	1000.022	1.934294	3289.45	32.83142	16.9733349738975	4.08519815284972	30.897126	UpNoTSS
chr2	186584600	186603820	186603820	186584600	-	LOC101927196	NR_110214	20	1	52.32196	1.908313	1.908313	0.93229782045937	0.908313	UpLC
chr19	19649073	19657468	19649073	19657468	+	CILP2	NM_153221	716.0133	15.39769	2284.512	257.8185	16.7439726348563	4.06556995375861	242.42081	UpNoTSS
chr19	33321418	33360683	33360683	33321418	-	SLC7A9	NM_001126335	1	1	103.5405	2.971914	2.971914	1.57139236837696	1.971914	UpNoTSS
chr1	246952918	246954788	246952918	246954788	+	LINC01341	NR_015422	116.0022	8.965644	984.1868	145.8215	16.264475814565	4.02365242160617	136.855856	UpNoTSS
chr16	1994579	2004679	2004679	1994579	-	RPL3L	NM_005061	76.00221	1.665594	68.65923	27.07151	16.2533666667867	4.02266667889947	25.405916	UpNoTSS
chr21	33947150	33957845	33957845	33947150	-	TCP10L	NM_144659	96.00221	6.168494	1292.602	100.1831	16.2410954764648	4.02157704176765	94.014606	UpNoTSS
chr19	10959105	10980360	10959105	10980360	+	C19orf38	NM_001136482	1	3.207957	725.8872	51.82054	16.1537514374413	4.01379734040719	48.612583	UpNoTSS
chr7	117864711	117882784	117864711	117882784	+	ANKRD7	NM_019644	20	1	207.0811	4.871342	4.871342	2.28431927334128	3.871342	UpNoTSS
chr1	47649260	47655771	47655771	47649260	-	PDZK1IP1	NM_005764	40	7.505833	689.9025	119.7218	15.9505014300212	3.99552987306145	112.215967	UpHC
chr1	186404292	186439423	186404292	186439423	+	LOC102724919	NR_126002	1	3.034924	482.8214	48.11912	15.8551317924271	3.98687796447612	45.084196	UpNoTSS
chr17	29718697	29865236	29718697	29865236	+	RAB11FIP4	NM_032932	80	1	640.8907	12.21519	12.21519	3.61060439892855	11.21519	UpNoTSS
chr12	133179735	133187037	133187037	133179735	-	LRCOL1	NM_001195520	60	1.197203	589.6721	18.76725	15.6759129404119	3.97047756064204	17.570047	UpNoTSS
[truncated: 21,699 more rows]
