# Supplementary material for: Transcriptional response to stress is pre-wired by promoter and enhancer architecture
Source: Nat Commun. 2017 Aug 15;8:255. doi: 10.1038/s41467-017-00151-0 (PMC5557961; doi:10.1038/s41467-017-00151-0)
Supplement: Supplementary file 3 — Supplementary Data 2 [file 41467_2017_151_MOESM3_ESM.txt]

chr	start	end	dTRE_group
chr1	724051	724288	Nhs_only
chr1	908851	909209	Nhs_only
chr1	911201	911793	Nhs_only
chr1	956524	956943	Nhs_only
chr1	1001981	1002401	Nhs_only
chr1	1045207	1045680	Nhs_only
chr1	1252798	1252876	Nhs_only
chr1	1254319	1254582	Nhs_only
chr1	1284622	1285016	Nhs_only
chr1	1532651	1532999	Nhs_only
chr1	1542525	1542850	Nhs_only
chr1	1596292	1597323	Nhs_only
chr1	1635123	1635564	Nhs_only
chr1	1662485	1662934	Nhs_only
chr1	1683302	1683840	Nhs_only
chr1	1820502	1820920	Nhs_only
chr1	2123457	2123663	Nhs_only
chr1	2132663	2132716	Nhs_only
chr1	2141991	2142401	Nhs_only
chr1	2324250	2324279	Nhs_only
chr1	2475832	2476114	Nhs_only
chr1	2491857	2492421	Nhs_only
chr1	2517130	2517437	Nhs_only
chr1	3720594	3720951	Nhs_only
chr1	3721551	3722016	Nhs_only
chr1	3806851	3807235	Nhs_only
chr1	3817694	3818090	Nhs_only
chr1	3838718	3838990	Nhs_only
chr1	5977641	5978077	Nhs_only
chr1	6067482	6067901	Nhs_only
chr1	6282352	6282684	Nhs_only
chr1	6284436	6284724	Nhs_only
chr1	6292112	6292516	Nhs_only
chr1	6336451	6336962	Nhs_only
chr1	6693817	6694146	Nhs_only
chr1	7070449	7070812	Nhs_only
chr1	7569801	7570351	Nhs_only
chr1	8064595	8064975	Nhs_only
chr1	8079201	8079614	Nhs_only
chr1	8254527	8255366	Nhs_only
chr1	8602164	8602555	Nhs_only
chr1	8849488	8850090	Nhs_only
chr1	8904501	8904783	Nhs_only
chr1	9069338	9069751	Nhs_only
chr1	9689820	9690213	Nhs_only
chr1	9736523	9737151	Nhs_only
chr1	9769919	9770210	Nhs_only
chr1	10484629	10484924	Nhs_only
chr1	10571360	10571781	Nhs_only
chr1	11121046	11121067	Nhs_only
chr1	11127905	11128298	Nhs_only
chr1	11162327	11162634	Nhs_only
chr1	11623423	11623825	Nhs_only
chr1	11718548	11718911	Nhs_only
chr1	11789551	11790039	Nhs_only
chr1	11800546	11800939	Nhs_only
chr1	11940928	11941594	Nhs_only
chr1	12098022	12098238	Nhs_only
chr1	12139358	12139651	Nhs_only
chr1	12493325	12493653	Nhs_only
chr1	12507607	12508040	Nhs_only
chr1	12513451	12513838	Nhs_only
chr1	12528059	12528497	Nhs_only
chr1	12556028	12556432	Nhs_only
chr1	12596485	12597063	Nhs_only
chr1	12675568	12675664	Nhs_only
chr1	12684456	12684769	Nhs_only
chr1	14982849	14983451	Nhs_only
chr1	15109420	15110186	Nhs_only
chr1	15211201	15211432	Nhs_only
chr1	15323047	15323530	Nhs_only
chr1	15545515	15546044	Nhs_only
chr1	15770975	15771374	Nhs_only
chr1	15841753	15842124	Nhs_only
chr1	15869813	15870638	Nhs_only
chr1	15944394	15944793	Nhs_only
chr1	16011343	16011671	Nhs_only
chr1	16175767	16176164	Nhs_only
chr1	16278059	16278346	Nhs_only
chr1	16284951	16285253	Nhs_only
chr1	16381796	16382501	Nhs_only
chr1	16402484	16402851	Nhs_only
chr1	16415381	16415925	Nhs_only
chr1	16467632	16468086	Nhs_only
chr1	16491729	16491924	Nhs_only
chr1	16498397	16498440	Nhs_only
chr1	16776001	16776230	Nhs_only
chr1	16778840	16779419	Nhs_only
chr1	17013801	17014351	Nhs_only
chr1	17053501	17053824	Nhs_only
chr1	17253085	17253859	Nhs_only
chr1	17353619	17353936	Nhs_only
chr1	17519051	17519349	Nhs_only
chr1	17674351	17675051	Nhs_only
chr1	17815416	17815722	Nhs_only
chr1	19239584	19240001	Nhs_only
chr1	19539974	19540298	Nhs_only
chr1	19662241	19662717	Nhs_only
chr1	19860193	19860603	Nhs_only
chr1	20190645	20191001	Nhs_only
chr1	20513954	20514617	Nhs_only
chr1	20980601	20980893	Nhs_only
chr1	21723509	21723940	Nhs_only
chr1	22118425	22118783	Nhs_only
chr1	22179661	22179938	Nhs_only
chr1	22235919	22236101	Nhs_only
chr1	22236404	22236850	Nhs_only
chr1	22246926	22247089	Nhs_only
chr1	22261959	22262105	Nhs_only
chr1	22262492	22262661	Nhs_only
chr1	22490920	22491250	Nhs_only
chr1	22491539	22491666	Nhs_only
chr1	22692101	22692480	Nhs_only
chr1	22780846	22781550	Nhs_only
chr1	23107251	23107555	Nhs_only
chr1	23586101	23586522	Nhs_only
chr1	23669043	23669110	Nhs_only
chr1	23730241	23730620	Nhs_only
chr1	23856575	23856680	Nhs_only
chr1	23903959	23904251	Nhs_only
chr1	23923040	23923760	Nhs_only
chr1	24089763	24090145	Nhs_only
chr1	24122678	24123273	Nhs_only
chr1	24157159	24157439	Nhs_only
chr1	24290687	24290928	Nhs_only
chr1	24637792	24638450	Nhs_only
chr1	24691770	24692251	Nhs_only
chr1	24861551	24861773	Nhs_only
chr1	24861896	24862151	Nhs_only
chr1	25061971	25062401	Nhs_only
chr1	25069905	25070228	Nhs_only
chr1	25407002	25407251	Nhs_only
chr1	25566020	25566766	Nhs_only
chr1	25684635	25685277	Nhs_only
chr1	25700101	25700651	Nhs_only
chr1	25876080	25876521	Nhs_only
chr1	26109251	26109649	Nhs_only
chr1	26249704	26250288	Nhs_only
chr1	26405322	26406151	Nhs_only
chr1	26454626	26455078	Nhs_only
chr1	26458660	26459276	Nhs_only
chr1	26471274	26471601	Nhs_only
chr1	26634820	26635223	Nhs_only
chr1	26644574	26644973	Nhs_only
chr1	26654817	26655226	Nhs_only
chr1	26677173	26677779	Nhs_only
chr1	26735909	26736390	Nhs_only
chr1	26754165	26754451	Nhs_only
chr1	26759881	26759915	Nhs_only
chr1	26857148	26857522	Nhs_only
chr1	27003991	27004380	Nhs_only
chr1	27009234	27009724	Nhs_only
chr1	27011829	27011991	Nhs_only
chr1	27012833	27013191	Nhs_only
chr1	27070797	27070918	Nhs_only
chr1	27131681	27132101	Nhs_only
chr1	27331123	27331540	Nhs_only
chr1	27353427	27353919	Nhs_only
chr1	27375892	27376201	Nhs_only
chr1	27376351	27376731	Nhs_only
chr1	27392742	27393315	Nhs_only
chr1	27400801	27401414	Nhs_only
chr1	27426165	27426597	Nhs_only
chr1	27644621	27645255	Nhs_only
chr1	27669277	27670088	Nhs_only
chr1	27721701	27722451	Nhs_only
chr1	27831812	27832150	Nhs_only
chr1	27844527	27844969	Nhs_only
chr1	27854584	27855082	Nhs_only
chr1	27890135	27890332	Nhs_only
chr1	28194437	28194801	Nhs_only
chr1	28206315	28206800	Nhs_only
chr1	28413388	28413404	Nhs_only
chr1	28489628	28490251	Nhs_only
chr1	28517364	28517632	Nhs_only
chr1	28563448	28563747	Nhs_only
chr1	28570393	28570748	Nhs_only
chr1	28575153	28575195	Nhs_only
chr1	28593561	28593901	Nhs_only
chr1	28764403	28764651	Nhs_only
chr1	28768185	28768573	Nhs_only
chr1	28776301	28776552	Nhs_only
chr1	28893302	28893589	Nhs_only
chr1	29045416	29045622	Nhs_only
chr1	29239970	29240270	Nhs_only
chr1	29241847	29242095	Nhs_only
chr1	29516101	29516605	Nhs_only
chr1	29585275	29585463	Nhs_only
chr1	31158251	31158832	Nhs_only
chr1	31241888	31242571	Nhs_only
chr1	31252027	31252418	Nhs_only
chr1	31255149	31255553	Nhs_only
chr1	31320301	31320741	Nhs_only
chr1	31326966	31327301	Nhs_only
chr1	31354277	31354710	Nhs_only
chr1	31360917	31361498	Nhs_only
chr1	31368351	31368769	Nhs_only
chr1	31573252	31573620	Nhs_only
chr1	31643695	31644071	Nhs_only
chr1	31770838	31770873	Nhs_only
chr1	32014101	32014448	Nhs_only
chr1	32169251	32169751	Nhs_only
chr1	32170585	32171214	Nhs_only
chr1	32230485	32230823	Nhs_only
chr1	32331909	32332424	Nhs_only
chr1	32345801	32346101	Nhs_only
chr1	32405551	32405896	Nhs_only
chr1	32474601	32475092	Nhs_only
chr1	32480312	32480340	Nhs_only
chr1	32669395	32669567	Nhs_only
chr1	32675215	32675219	Nhs_only
chr1	32676831	32676950	Nhs_only
chr1	32701202	32701418	Nhs_only
chr1	32701644	32701992	Nhs_only
chr1	32756769	32756888	Nhs_only
chr1	32796757	32796908	Nhs_only
chr1	32798113	32798283	Nhs_only
chr1	32879392	32879950	Nhs_only
chr1	33071867	33072151	Nhs_only
chr1	33117257	33117571	Nhs_only
chr1	33153672	33153860	Nhs_only
chr1	33160702	33161092	Nhs_only
chr1	33187533	33188125	Nhs_only
chr1	33220371	33220556	Nhs_only
chr1	33221187	33221706	Nhs_only
chr1	33562873	33563507	Nhs_only
chr1	33637811	33638424	Nhs_only
chr1	34844588	34845006	Nhs_only
chr1	35454172	35454455	Nhs_only
chr1	35680901	35681484	Nhs_only
chr1	36058878	36059130	Nhs_only
chr1	36183515	36183876	Nhs_only
chr1	36186700	36187100	Nhs_only
chr1	36188597	36189203	Nhs_only
chr1	36190833	36191201	Nhs_only
chr1	36253051	36253402	Nhs_only
chr1	36352060	36352489	Nhs_only
chr1	36553269	36553295	Nhs_only
chr1	36600699	36601022	Nhs_only
chr1	36616377	36616929	Nhs_only
chr1	36617348	36617641	Nhs_only
chr1	36626422	36627136	Nhs_only
chr1	36653790	36654109	Nhs_only
chr1	36678351	36678825	Nhs_only
chr1	36781351	36781784	Nhs_only
chr1	36784986	36785047	Nhs_only
chr1	36803628	36803966	Nhs_only
chr1	36838450	36838766	Nhs_only
chr1	36843401	36844028	Nhs_only
chr1	36857074	36857257	Nhs_only
chr1	36866521	36867337	Nhs_only
chr1	37289851	37290392	Nhs_only
chr1	37876756	37877016	Nhs_only
chr1	37920731	37921201	Nhs_only
chr1	37946951	37947231	Nhs_only
chr1	37950893	37951277	Nhs_only
chr1	38267524	38267589	Nhs_only
chr1	38399576	38399906	Nhs_only
chr1	38400266	38400750	Nhs_only
chr1	38406227	38406720	Nhs_only
chr1	38409167	38409862	Nhs_only
chr1	38412511	38412991	Nhs_only
chr1	38467143	38467453	Nhs_only
chr1	38977901	38978267	Nhs_only
chr1	38988745	38989170	Nhs_only
chr1	38993101	38993632	Nhs_only
chr1	39326666	39326852	Nhs_only
chr1	39424402	39425051	Nhs_only
chr1	39661803	39662172	Nhs_only
chr1	39662301	39662535	Nhs_only
chr1	39855947	39856320	Nhs_only
chr1	40264765	40265548	Nhs_only
chr1	40282901	40283230	Nhs_only
chr1	40364455	40365009	Nhs_only
chr1	40500601	40501042	Nhs_only
chr1	40542310	40542818	Nhs_only
chr1	40686701	40687076	Nhs_only
chr1	40722965	40723066	Nhs_only
chr1	40776951	40777615	Nhs_only
chr1	40840105	40840451	Nhs_only
chr1	40851834	40852271	Nhs_only
chr1	40953801	40954010	Nhs_only
chr1	40954322	40954801	Nhs_only
chr1	40961102	40961976	Nhs_only
chr1	41174090	41174100	Nhs_only
chr1	41176404	41176460	Nhs_only
chr1	41176775	41176807	Nhs_only
chr1	41265389	41265701	Nhs_only
chr1	41334001	41334433	Nhs_only
chr1	41342115	41342451	Nhs_only
chr1	42006470	42006906	Nhs_only
chr1	42344294	42344887	Nhs_only
chr1	42363951	42364451	Nhs_only
chr1	43291041	43291508	Nhs_only
chr1	43308560	43308883	Nhs_only
chr1	43414822	43415156	Nhs_only
chr1	43429329	43429397	Nhs_only
chr1	43586166	43586451	Nhs_only
chr1	43611078	43611500	Nhs_only
chr1	43739978	43740389	Nhs_only
chr1	43828957	43829637	Nhs_only
chr1	43841807	43842053	Nhs_only
chr1	43847524	43847733	Nhs_only
chr1	44023474	44023801	Nhs_only
chr1	44047899	44048201	Nhs_only
chr1	44120901	44121346	Nhs_only
chr1	44125163	44125753	Nhs_only
chr1	44163366	44163681	Nhs_only
chr1	44300251	44301076	Nhs_only
chr1	44513974	44514384	Nhs_only
chr1	44682872	44683251	Nhs_only
chr1	44990251	44990718	Nhs_only
chr1	45097962	45098274	Nhs_only
chr1	45173501	45173830	Nhs_only
chr1	45280532	45280795	Nhs_only
chr1	45288751	45289321	Nhs_only
chr1	45292306	45292551	Nhs_only
chr1	45296530	45296991	Nhs_only
chr1	45459635	45459943	Nhs_only
chr1	45809058	45809332	Nhs_only
chr1	45973693	45974232	Nhs_only
chr1	45977943	45978129	Nhs_only
chr1	45978422	45978735	Nhs_only
chr1	46156192	46156574	Nhs_only
chr1	46218639	46219052	Nhs_only
chr1	46531004	46531395	Nhs_only
chr1	46588830	46589392	Nhs_only
chr1	46903513	46903910	Nhs_only
chr1	46962487	46962648	Nhs_only
chr1	47646073	47646262	Nhs_only
chr1	47677454	47677960	Nhs_only
chr1	47703084	47703679	Nhs_only
chr1	47800265	47800631	Nhs_only
chr1	51439351	51439678	Nhs_only
chr1	51762535	51762869	Nhs_only
chr1	51815222	51815569	Nhs_only
chr1	51895677	51896044	Nhs_only
chr1	51983681	51984130	Nhs_only
chr1	52029902	52030345	Nhs_only
chr1	52030835	52031029	Nhs_only
chr1	52087245	52087801	Nhs_only
chr1	52088209	52088906	Nhs_only
chr1	52217946	52218331	Nhs_only
chr1	52340851	52341451	Nhs_only
chr1	52420301	52420698	Nhs_only
chr1	52429501	52429982	Nhs_only
chr1	52522529	52522880	Nhs_only
chr1	52795697	52796077	Nhs_only
chr1	52869277	52869591	Nhs_only
chr1	53033468	53033802	Nhs_only
chr1	53079314	53079719	Nhs_only
chr1	53379147	53379568	Nhs_only
chr1	53668805	53669301	Nhs_only
chr1	53680266	53680579	Nhs_only
chr1	54447952	54448240	Nhs_only
chr1	54628851	54629074	Nhs_only
chr1	54629270	54629551	Nhs_only
chr1	54752660	54753198	Nhs_only
chr1	54873101	54873550	Nhs_only
chr1	55683259	55683481	Nhs_only
chr1	56968245	56968704	Nhs_only
chr1	56972182	56972601	Nhs_only
chr1	56975728	56976120	Nhs_only
chr1	59220738	59220855	Nhs_only
chr1	59221195	59221600	Nhs_only
chr1	59280866	59281270	Nhs_only
chr1	59338078	59338500	Nhs_only
chr1	59348868	59349366	Nhs_only
chr1	59361887	59362762	Nhs_only
chr1	59858754	59859282	Nhs_only
chr1	60113001	60113254	Nhs_only
chr1	60196504	60197039	Nhs_only
chr1	61105373	61105990	Nhs_only
chr1	61426284	61426724	Nhs_only
chr1	61543606	61544008	Nhs_only
chr1	61607016	61607334	Nhs_only
chr1	61635873	61636618	Nhs_only
chr1	61649655	61650302	Nhs_only
chr1	61734850	61735206	Nhs_only
chr1	61735516	61735892	Nhs_only
chr1	61858572	61858928	Nhs_only
chr1	62107448	62107801	Nhs_only
chr1	65211727	65211867	Nhs_only
chr1	65534442	65534838	Nhs_only
chr1	65721737	65722249	Nhs_only
chr1	65775796	65776223	Nhs_only
chr1	65923579	65924051	Nhs_only
chr1	66003955	66004338	Nhs_only
chr1	66005003	66005500	Nhs_only
chr1	67318667	67319085	Nhs_only
chr1	67614720	67615201	Nhs_only
chr1	67673651	67673850	Nhs_only
chr1	67806116	67806451	Nhs_only
chr1	67896682	67897024	Nhs_only
chr1	68005004	68005391	Nhs_only
chr1	68189301	68189658	Nhs_only
chr1	68234851	68235351	Nhs_only
chr1	68511151	68511423	Nhs_only
chr1	69964655	69965467	Nhs_only
chr1	70017418	70018036	Nhs_only
chr1	70499951	70500428	Nhs_only
chr1	70825751	70826391	Nhs_only
chr1	71230351	71230851	Nhs_only
chr1	74619519	74619901	Nhs_only
chr1	75819552	75820051	Nhs_only
chr1	76139240	76139700	Nhs_only
chr1	76143333	76143701	Nhs_only
chr1	76745051	76745551	Nhs_only
chr1	78147641	78147865	Nhs_only
chr1	84566359	84566929	Nhs_only
chr1	84969982	84970270	Nhs_only
chr1	84970767	84970825	Nhs_only
chr1	84977701	84978039	Nhs_only
chr1	85038919	85038994	Nhs_only
chr1	85154193	85154670	Nhs_only
chr1	85222001	85222305	Nhs_only
chr1	85410601	85410951	Nhs_only
chr1	85710345	85710751	Nhs_only
chr1	85769183	85769501	Nhs_only
chr1	87379055	87379171	Nhs_only
chr1	88042486	88043101	Nhs_only
chr1	88252287	88252601	Nhs_only
chr1	88254937	88255350	Nhs_only
chr1	89457228	89457624	Nhs_only
chr1	89554351	89554627	Nhs_only
chr1	89557451	89558206	Nhs_only
chr1	89594151	89594593	Nhs_only
chr1	89988911	89988963	Nhs_only
chr1	89991477	89991509	Nhs_only
chr1	90005965	90006309	Nhs_only
chr1	90006846	90007250	Nhs_only
chr1	90092706	90093068	Nhs_only
chr1	90167301	90167628	Nhs_only
chr1	90222773	90223198	Nhs_only
chr1	90223549	90223800	Nhs_only
chr1	90361614	90362077	Nhs_only
chr1	90422578	90423074	Nhs_only
chr1	90438651	90439330	Nhs_only
chr1	90440484	90441065	Nhs_only
chr1	90455351	90455689	Nhs_only
chr1	91277451	91277874	Nhs_only
chr1	91965645	91965684	Nhs_only
chr1	92035370	92035794	Nhs_only
chr1	92172400	92172712	Nhs_only
chr1	93307704	93307989	Nhs_only
chr1	93416704	93416963	Nhs_only
chr1	93810680	93810707	Nhs_only
chr1	93813219	93813233	Nhs_only
chr1	93964836	93965051	Nhs_only
chr1	93981884	93982151	Nhs_only
chr1	94025453	94025793	Nhs_only
chr1	94026002	94026350	Nhs_only
chr1	94028394	94029050	Nhs_only
chr1	94031723	94031732	Nhs_only
chr1	94045377	94045673	Nhs_only
chr1	94480351	94480974	Nhs_only
chr1	95200856	95201228	Nhs_only
chr1	95552769	95552886	Nhs_only
chr1	95576791	95577499	Nhs_only
chr1	95743833	95744201	Nhs_only
chr1	100227202	100227802	Nhs_only
chr1	100232010	100232432	Nhs_only
chr1	100712101	100712568	Nhs_only
chr1	100814002	100814444	Nhs_only
chr1	101362216	101362588	Nhs_only
chr1	101701301	101701681	Nhs_only
chr1	101728101	101728619	Nhs_only
chr1	107599978	107600413	Nhs_only
chr1	108650251	108650580	Nhs_only
chr1	108853645	108854123	Nhs_only
chr1	109249002	109249455	Nhs_only
chr1	109622306	109622798	Nhs_only
chr1	109626501	109626805	Nhs_only
chr1	109634836	109634882	Nhs_only
chr1	109677201	109677658	Nhs_only
chr1	109681040	109681301	Nhs_only
chr1	109740159	109740503	Nhs_only
chr1	109747506	109747925	Nhs_only
chr1	109841188	109841579	Nhs_only
chr1	109981351	109981785	Nhs_only
chr1	110045726	110045828	Nhs_only
chr1	110047762	110048060	Nhs_only
chr1	110163590	110163655	Nhs_only
chr1	110305552	110306151	Nhs_only
chr1	110333389	110333639	Nhs_only
chr1	110336738	110337500	Nhs_only
chr1	110366442	110366872	Nhs_only
chr1	110369406	110369832	Nhs_only
chr1	110420132	110420451	Nhs_only
chr1	110424797	110425185	Nhs_only
chr1	110438485	110439216	Nhs_only
chr1	110443918	110444338	Nhs_only
chr1	110485743	110486151	Nhs_only
chr1	110546886	110546921	Nhs_only
chr1	110946421	110946750	Nhs_only
chr1	111159173	111159619	Nhs_only
chr1	111417628	111417864	Nhs_only
chr1	111418108	111418583	Nhs_only
chr1	111477063	111477409	Nhs_only
chr1	111644801	111645211	Nhs_only
chr1	112010724	112011354	Nhs_only
chr1	112058401	112059151	Nhs_only
chr1	112276001	112276314	Nhs_only
chr1	113004752	113005112	Nhs_only
chr1	113247551	113248082	Nhs_only
chr1	113248889	113249039	Nhs_only
chr1	113403863	113404302	Nhs_only
chr1	113425575	113425951	Nhs_only
chr1	113683970	113684776	Nhs_only
chr1	113760920	113761201	Nhs_only
chr1	116193588	116194051	Nhs_only
chr1	116681725	116682051	Nhs_only
chr1	116710304	116710318	Nhs_only
chr1	116820754	116821151	Nhs_only
chr1	116957885	116958613	Nhs_only
chr1	116963620	116963719	Nhs_only
chr1	117046584	117047071	Nhs_only
chr1	117305351	117306131	Nhs_only
chr1	117368086	117368650	Nhs_only
chr1	117421808	117422133	Nhs_only
chr1	117593651	117594078	Nhs_only
chr1	117631558	117631944	Nhs_only
chr1	117635676	117636058	Nhs_only
chr1	117636476	117636989	Nhs_only
chr1	118251565	118251800	Nhs_only
chr1	120402252	120402851	Nhs_only
chr1	121328357	121328956	Nhs_only
chr1	142653652	142654269	Nhs_only
chr1	142654907	142655087	Nhs_only
chr1	142795368	142795687	Nhs_only
chr1	144530001	144530546	Nhs_only
chr1	144986127	144986542	Nhs_only
chr1	144989213	144989556	Nhs_only
chr1	144989756	144990050	Nhs_only
chr1	144992567	144993108	Nhs_only
chr1	145006350	145006801	Nhs_only
chr1	145009360	145009754	Nhs_only
chr1	145012366	145012751	Nhs_only
chr1	145395455	145395899	Nhs_only
chr1	145498271	145498662	Nhs_only
chr1	145504939	145505195	Nhs_only
chr1	145515259	145515427	Nhs_only
chr1	145554776	145555151	Nhs_only
chr1	146715755	146715810	Nhs_only
chr1	147112601	147113101	Nhs_only
chr1	147144328	147144912	Nhs_only
chr1	149584991	149585351	Nhs_only
chr1	149815463	149815851	Nhs_only
chr1	150232305	150232723	Nhs_only
chr1	150337089	150337540	Nhs_only
chr1	150481412	150481625	Nhs_only
chr1	150481780	150482000	Nhs_only
chr1	150517981	150518469	Nhs_only
chr1	150544984	150545300	Nhs_only
chr1	150560021	150560528	Nhs_only
chr1	150561453	150561701	Nhs_only
chr1	150584470	150584829	Nhs_only
chr1	150588146	150588394	Nhs_only
chr1	150685151	150685486	Nhs_only
chr1	150721951	150722260	Nhs_only
chr1	150965422	150965534	Nhs_only
chr1	150966487	150966915	Nhs_only
chr1	150967197	150967462	Nhs_only
chr1	150985982	150986289	Nhs_only
chr1	151035504	151035810	Nhs_only
chr1	151255626	151256043	Nhs_only
chr1	151432578	151432598	Nhs_only
chr1	151445655	151446095	Nhs_only
chr1	151818726	151819151	Nhs_only
chr1	151881871	151882307	Nhs_only
chr1	152007588	152008163	Nhs_only
chr1	152020313	152020887	Nhs_only
chr1	152043548	152043950	Nhs_only
chr1	153488334	153488750	Nhs_only
chr1	153499003	153499541	Nhs_only
chr1	153510816	153511151	Nhs_only
chr1	153632165	153632187	Nhs_only
chr1	153644470	153644538	Nhs_only
chr1	153893500	153893679	Nhs_only
chr1	153950004	153950366	Nhs_only
chr1	153957932	153958366	Nhs_only
chr1	154263810	154264150	Nhs_only
chr1	154943158	154943586	Nhs_only
chr1	154948828	154948863	Nhs_only
chr1	154985561	154985842	Nhs_only
chr1	155151414	155151901	Nhs_only
chr1	155180354	155180419	Nhs_only
chr1	155217851	155218054	Nhs_only
chr1	155254301	155254613	Nhs_only
chr1	155261451	155261872	Nhs_only
chr1	155279379	155279418	Nhs_only
chr1	155302933	155303551	Nhs_only
chr1	155533704	155533791	Nhs_only
chr1	155620351	155620821	Nhs_only
chr1	155668451	155668655	Nhs_only
chr1	155718643	155718948	Nhs_only
chr1	155720705	155721116	Nhs_only
chr1	155738580	155738870	Nhs_only
chr1	155910280	155910373	Nhs_only
chr1	155946503	155946976	Nhs_only
chr1	155949851	155950271	Nhs_only
chr1	156033251	156033498	Nhs_only
chr1	156078773	156079351	Nhs_only
chr1	156094558	156095216	Nhs_only
chr1	156258580	156258937	Nhs_only
chr1	156263055	156263488	Nhs_only
chr1	156430124	156430398	Nhs_only
chr1	156567433	156567702	Nhs_only
chr1	156568008	156568380	Nhs_only
chr1	156578741	156579073	Nhs_only
chr1	156585901	156586498	Nhs_only
chr1	156595494	156595599	Nhs_only
chr1	156668929	156669334	Nhs_only
chr1	156703391	156703686	Nhs_only
chr1	156703925	156704197	Nhs_only
chr1	156706071	156706751	Nhs_only
chr1	156718639	156718733	Nhs_only
chr1	156814052	156814630	Nhs_only
chr1	156817852	156818381	Nhs_only
chr1	156836165	156836490	Nhs_only
chr1	156859651	156860152	Nhs_only
chr1	157248373	157248797	Nhs_only
chr1	157281648	157282030	Nhs_only
chr1	158086301	158086692	Nhs_only
chr1	158115850	158116333	Nhs_only
chr1	158117807	158117963	Nhs_only
chr1	158118995	158119770	Nhs_only
chr1	158789039	158789640	Nhs_only
chr1	158848293	158848701	Nhs_only
chr1	158975401	158975825	Nhs_only
chr1	158985251	158985538	Nhs_only
chr1	158991951	158992338	Nhs_only
chr1	159838952	159839431	Nhs_only
chr1	159880925	159881381	Nhs_only
chr1	159891832	159892377	Nhs_only
chr1	160345265	160346077	Nhs_only
chr1	160408262	160408601	Nhs_only
chr1	160509961	160510462	Nhs_only
chr1	160537754	160538300	Nhs_only
chr1	160544851	160545293	Nhs_only
chr1	160548002	160548244	Nhs_only
chr1	160983584	160984044	Nhs_only
chr1	161129707	161130009	Nhs_only
chr1	161170191	161170524	Nhs_only
chr1	161197153	161197425	Nhs_only
chr1	161275926	161276345	Nhs_only
chr1	161493352	161494001	Nhs_only
chr1	161501654	161502027	Nhs_only
chr1	161512060	161512289	Nhs_only
chr1	162319350	162319950	Nhs_only
chr1	162360439	162360752	Nhs_only
chr1	162415543	162415950	Nhs_only
chr1	162457651	162458183	Nhs_only
chr1	162520908	162521151	Nhs_only
chr1	162792832	162793101	Nhs_only
chr1	164724346	164724651	Nhs_only
chr1	165601200	165601252	Nhs_only
chr1	167486721	167487159	Nhs_only
chr1	167487614	167487725	Nhs_only
chr1	167517551	167517772	Nhs_only
chr1	167569573	167569906	Nhs_only
chr1	167583044	167583450	Nhs_only
chr1	167586530	167587246	Nhs_only
chr1	167604582	167604903	Nhs_only
chr1	167798863	167799451	Nhs_only
chr1	167874051	167874394	Nhs_only
chr1	168172152	168172747	Nhs_only
chr1	168189813	168190167	Nhs_only
chr1	168256313	168256801	Nhs_only
chr1	168290168	168290484	Nhs_only
chr1	168290712	168291248	Nhs_only
chr1	168336951	168337333	Nhs_only
chr1	168435478	168435952	Nhs_only
chr1	169082709	169083374	Nhs_only
chr1	169296025	169296600	Nhs_only
chr1	169308447	169308506	Nhs_only
chr1	169862075	169862124	Nhs_only
chr1	170042477	170042815	Nhs_only
chr1	171342450	171343001	Nhs_only
chr1	172312351	172312939	Nhs_only
chr1	172631790	172632288	Nhs_only
chr1	172902361	172902828	Nhs_only
chr1	172903196	172903664	Nhs_only
chr1	173272488	173272901	Nhs_only
chr1	173299318	173299765	Nhs_only
chr1	173300173	173300569	Nhs_only
chr1	173447227	173447246	Nhs_only
chr1	173466006	173466401	Nhs_only
chr1	173472535	173472810	Nhs_only
chr1	173990727	173990866	Nhs_only
chr1	174811501	174811830	Nhs_only
chr1	174912166	174912225	Nhs_only
chr1	174934238	174934401	Nhs_only
chr1	174974202	174974625	Nhs_only
chr1	174975011	174975351	Nhs_only
chr1	174977223	174977766	Nhs_only
chr1	175116229	175116501	Nhs_only
chr1	175178146	175178599	Nhs_only
chr1	178695314	178695640	Nhs_only
chr1	179417300	179417661	Nhs_only
chr1	179911809	179912101	Nhs_only
chr1	180451801	180452132	Nhs_only
chr1	180511651	180512097	Nhs_only
chr1	180541564	180542060	Nhs_only
chr1	180554700	180555376	Nhs_only
chr1	180578833	180579629	Nhs_only
chr1	181081581	181081995	Nhs_only
chr1	181093251	181093549	Nhs_only
chr1	181097961	181098417	Nhs_only
chr1	181111413	181111874	Nhs_only
chr1	181990728	181991134	Nhs_only
chr1	182268439	182268779	Nhs_only
chr1	182269171	182269582	Nhs_only
chr1	182271021	182271112	Nhs_only
chr1	182991388	182991609	Nhs_only
chr1	183418223	183418850	Nhs_only
chr1	183439231	183439683	Nhs_only
chr1	183440156	183440505	Nhs_only
chr1	183966310	183966525	Nhs_only
chr1	184738795	184739239	Nhs_only
chr1	185285393	185285740	Nhs_only
chr1	185336268	185336738	Nhs_only
chr1	185344686	185345099	Nhs_only
chr1	185862201	185862570	Nhs_only
chr1	185933551	185934151	Nhs_only
chr1	187981235	187981551	Nhs_only
chr1	187982731	187983300	Nhs_only
chr1	188333034	188333501	Nhs_only
chr1	189489937	189490398	Nhs_only
chr1	190234410	190234783	Nhs_only
chr1	190444801	190445098	Nhs_only
chr1	190566254	190566595	Nhs_only
chr1	190806693	190807375	Nhs_only
chr1	191123925	191124354	Nhs_only
chr1	192356551	192357004	Nhs_only
chr1	192364302	192364600	Nhs_only
chr1	192364983	192365147	Nhs_only
chr1	193063862	193064279	Nhs_only
chr1	193080722	193081101	Nhs_only
chr1	193084801	193085197	Nhs_only
chr1	194326097	194326578	Nhs_only
chr1	194518728	194519326	Nhs_only
chr1	195870048	195870293	Nhs_only
chr1	196150101	196150751	Nhs_only
chr1	196500694	196501350	Nhs_only
chr1	196577812	196578298	Nhs_only
chr1	196978387	196978636	Nhs_only
chr1	196986740	196987501	Nhs_only
chr1	198090205	198090551	Nhs_only
chr1	198091708	198092127	Nhs_only
chr1	198526073	198526455	Nhs_only
chr1	198608892	198609221	Nhs_only
chr1	200146982	200147251	Nhs_only
chr1	200611903	200612350	Nhs_only
chr1	201508834	201509403	Nhs_only
chr1	201521001	201521322	Nhs_only
chr1	201546907	201547544	Nhs_only
chr1	201788615	201788888	Nhs_only
chr1	201789810	201790186	Nhs_only
chr1	201792125	201792448	Nhs_only
chr1	201865021	201865472	Nhs_only
chr1	201923611	201923900	Nhs_only
chr1	201952238	201952619	Nhs_only
chr1	202776016	202776312	Nhs_only
chr1	202932285	202932501	Nhs_only
chr1	202974886	202974956	Nhs_only
chr1	203236401	203236766	Nhs_only
chr1	203258929	203259380	Nhs_only
chr1	203275470	203275541	Nhs_only
chr1	203733891	203734250	Nhs_only
chr1	203889654	203890051	Nhs_only
chr1	204332512	204333014	Nhs_only
chr1	204434472	204435143	Nhs_only
chr1	204675013	204675449	Nhs_only
chr1	204681529	204681795	Nhs_only
chr1	205253801	205254175	Nhs_only
chr1	205560997	205561501	Nhs_only
chr1	205717695	205717706	Nhs_only
chr1	205756537	205756945	Nhs_only
chr1	206629045	206629369	Nhs_only
chr1	206674511	206674898	Nhs_only
chr1	206832831	206833023	Nhs_only
chr1	206860037	206860138	Nhs_only
chr1	206939605	206940251	Nhs_only
chr1	207193508	207193975	Nhs_only
chr1	207199134	207199194	Nhs_only
chr1	207375914	207376285	Nhs_only
chr1	207692749	207693313	Nhs_only
chr1	207820447	207820669	Nhs_only
chr1	207821741	207821785	Nhs_only
chr1	207865064	207865427	Nhs_only
chr1	208021501	208021891	Nhs_only
chr1	208049009	208049651	Nhs_only
chr1	208191701	208191915	Nhs_only
chr1	208306251	208306543	Nhs_only
chr1	209814801	209815484	Nhs_only
chr1	209849356	209849643	Nhs_only
chr1	211549031	211549528	Nhs_only
chr1	211750905	211751259	Nhs_only
chr1	211756684	211757168	Nhs_only
chr1	211817375	211817760	Nhs_only
chr1	212002850	212002949	Nhs_only
chr1	212324495	212324868	Nhs_only
chr1	212375998	212376500	Nhs_only
chr1	212405012	212405301	Nhs_only
chr1	212541251	212541468	Nhs_only
chr1	212632224	212632551	Nhs_only
chr1	212740359	212740889	Nhs_only
chr1	212772401	212772684	Nhs_only
chr1	212819951	212820382	Nhs_only
chr1	212857362	212857517	Nhs_only
chr1	212963186	212963652	Nhs_only
chr1	213112251	213112667	Nhs_only
chr1	213191090	213191276	Nhs_only
chr1	213219576	213220054	Nhs_only
chr1	214926611	214927164	Nhs_only
chr1	215821042	215821501	Nhs_only
chr1	218523566	218523851	Nhs_only
chr1	219261839	219262759	Nhs_only
chr1	219320020	219320258	Nhs_only
chr1	219320619	219321098	Nhs_only
chr1	219884724	219885090	Nhs_only
chr1	220050110	220050592	Nhs_only
chr1	220054001	220054391	Nhs_only
chr1	220055902	220056279	Nhs_only
chr1	220319072	220319148	Nhs_only
chr1	220320547	220320901	Nhs_only
chr1	221887650	221888661	Nhs_only
chr1	221934201	221934557	Nhs_only
chr1	222131651	222132172	Nhs_only
chr1	222413901	222414174	Nhs_only
chr1	223304151	223304424	Nhs_only
chr1	223384198	223384501	Nhs_only
chr1	223576420	223576738	Nhs_only
chr1	223902798	223903383	Nhs_only
chr1	223919184	223919522	Nhs_only
chr1	223953717	223954048	Nhs_only
chr1	223976735	223977085	Nhs_only
chr1	224392485	224392793	Nhs_only
chr1	224567525	224567840	Nhs_only
chr1	224618543	224618693	Nhs_only
chr1	224730251	224730897	Nhs_only
chr1	225623352	225623765	Nhs_only
chr1	225655394	225655800	Nhs_only
chr1	225954757	225955026	Nhs_only
chr1	226076392	226076617	Nhs_only
chr1	226216701	226217011	Nhs_only
chr1	226222001	226222701	Nhs_only
chr1	226537971	226538313	Nhs_only
chr1	226613065	226613351	Nhs_only
chr1	227126935	227127166	Nhs_only
chr1	227565514	227565835	Nhs_only
chr1	228036712	228037081	Nhs_only
chr1	228044559	228044963	Nhs_only
chr1	228045360	228045849	Nhs_only
chr1	228073418	228073880	Nhs_only
chr1	228337187	228337406	Nhs_only
chr1	228349885	228350182	Nhs_only
chr1	228388751	228389204	Nhs_only
chr1	228460043	228460278	Nhs_only
chr1	228593029	228593080	Nhs_only
chr1	228700574	228701120	Nhs_only
chr1	229340440	229340951	Nhs_only
chr1	229468635	229469051	Nhs_only
chr1	229474941	229475355	Nhs_only
chr1	230204273	230204274	Nhs_only
chr1	230263282	230263633	Nhs_only
chr1	230281509	230281823	Nhs_only
chr1	230283701	230284199	Nhs_only
chr1	230296753	230297089	Nhs_only
chr1	230341074	230341820	Nhs_only
chr1	230875247	230875746	Nhs_only
chr1	231556932	231557106	Nhs_only
chr1	231739503	231739900	Nhs_only
chr1	231939316	231939692	Nhs_only
chr1	233004619	233005051	Nhs_only
chr1	233800285	233800723	Nhs_only
chr1	233803870	233804525	Nhs_only
chr1	234367491	234367784	Nhs_only
chr1	234496807	234497488	Nhs_only
chr1	234524160	234524624	Nhs_only
chr1	234634901	234635278	Nhs_only
chr1	234680806	234681009	Nhs_only
chr1	234717301	234717594	Nhs_only
chr1	234738430	234738990	Nhs_only
chr1	234859344	234859777	Nhs_only
chr1	234860263	234860690	Nhs_only
chr1	234863544	234864150	Nhs_only
chr1	234903721	234904201	Nhs_only
chr1	235003748	235004205	Nhs_only
chr1	235029255	235029792	Nhs_only
chr1	235109506	235109730	Nhs_only
chr1	235116682	235117135	Nhs_only
chr1	235147765	235148600	Nhs_only
chr1	235253801	235254301	Nhs_only
chr1	235305480	235305851	Nhs_only
chr1	235329485	235329754	Nhs_only
chr1	236369772	236370075	Nhs_only
chr1	236375180	236375601	Nhs_only
chr1	236417551	236417838	Nhs_only
chr1	236514506	236514920	Nhs_only
chr1	241690201	241690951	Nhs_only
chr1	241859440	241859871	Nhs_only
chr1	242010190	242010231	Nhs_only
chr1	244549788	244550239	Nhs_only
chr1	244555001	244555251	Nhs_only
chr1	245057151	245057578	Nhs_only
chr1	245215167	245215451	Nhs_only
chr1	245507739	245508113	Nhs_only
chr1	246150856	246151147	Nhs_only
chr1	246269353	246270237	Nhs_only
chr1	246317274	246317761	Nhs_only
chr1	246349021	246349438	Nhs_only
chr1	246349840	246350400	Nhs_only
chr1	246469982	246470362	Nhs_only
chr1	246740551	246741325	Nhs_only
chr1	246741903	246742308	Nhs_only
chr1	246745792	246746303	Nhs_only
chr1	247332541	247332966	Nhs_only
chr1	247333401	247333672	Nhs_only
chr1	247523594	247524107	Nhs_only
chr1	247634843	247635381	Nhs_only
chr1	248069615	248070119	Nhs_only
chr1	249120895	249121243	Nhs_only
chr1	249123084	249123320	Nhs_only
chr10	375251	375624	Nhs_only
chr10	729259	729717	Nhs_only
chr10	835499	835862	Nhs_only
chr10	1098745	1099051	Nhs_only
chr10	1101068	1101115	Nhs_only
chr10	3136756	3137021	Nhs_only
chr10	3845530	3846038	Nhs_only
chr10	3847662	3848346	Nhs_only
chr10	3851765	3852607	Nhs_only
chr10	3871682	3871932	Nhs_only
chr10	4705251	4705660	Nhs_only
chr10	4908321	4908821	Nhs_only
chr10	4909875	4910498	Nhs_only
chr10	4944409	4944748	Nhs_only
chr10	5026212	5026387	Nhs_only
chr10	5044430	5044801	Nhs_only
chr10	5326452	5326813	Nhs_only
chr10	5333784	5334156	Nhs_only
chr10	5359644	5360044	Nhs_only
chr10	5462901	5463373	Nhs_only
chr10	5487385	5487409	Nhs_only
chr10	5518889	5519291	Nhs_only
chr10	5528001	5528076	Nhs_only
chr10	5581151	5581648	Nhs_only
chr10	5587806	5588259	Nhs_only
chr10	5734152	5734467	Nhs_only
chr10	5871136	5871601	Nhs_only
chr10	5982827	5983180	Nhs_only
chr10	6095899	6096451	Nhs_only
chr10	6193308	6193801	Nhs_only
chr10	6507100	6507293	Nhs_only
chr10	6516262	6516518	Nhs_only
chr10	6913101	6913422	Nhs_only
chr10	7049951	7050176	Nhs_only
chr10	7070191	7070993	Nhs_only
chr10	7210551	7210943	Nhs_only
chr10	7221564	7222051	Nhs_only
chr10	7222551	7222892	Nhs_only
chr10	7274972	7276189	Nhs_only
chr10	7861165	7861172	Nhs_only
chr10	8125666	8125901	Nhs_only
chr10	9866714	9867123	Nhs_only
chr10	11222260	11222667	Nhs_only
chr10	11654515	11654634	Nhs_only
chr10	11682329	11682648	Nhs_only
chr10	11779251	11779683	Nhs_only
chr10	11923336	11923505	Nhs_only
chr10	11939729	11939871	Nhs_only
chr10	11943882	11944346	Nhs_only
chr10	13388481	13388502	Nhs_only
chr10	13457179	13457552	Nhs_only
chr10	13482433	13482850	Nhs_only
chr10	13541931	13542451	Nhs_only
chr10	15077489	15078028	Nhs_only
chr10	15145958	15146277	Nhs_only
chr10	15482568	15482896	Nhs_only
chr10	17038537	17039048	Nhs_only
chr10	17119583	17119901	Nhs_only
chr10	17257652	17258206	Nhs_only
chr10	17429546	17429881	Nhs_only
chr10	17499127	17499677	Nhs_only
chr10	17515034	17515721	Nhs_only
chr10	17517514	17517907	Nhs_only
chr10	17655737	17656222	Nhs_only
chr10	17684840	17684864	Nhs_only
chr10	18938724	18938907	Nhs_only
chr10	21270901	21271408	Nhs_only
chr10	21331200	21331500	Nhs_only
chr10	21386501	21386973	Nhs_only
chr10	21387220	21387534	Nhs_only
chr10	21471752	21472171	Nhs_only
chr10	21472642	21473000	Nhs_only
chr10	21822124	21822372	Nhs_only
chr10	21957064	21957800	Nhs_only
chr10	22250801	22251117	Nhs_only
chr10	22375695	22376051	Nhs_only
chr10	22422506	22422922	Nhs_only
chr10	22423196	22423586	Nhs_only
chr10	22602241	22602320	Nhs_only
chr10	22657901	22658260	Nhs_only
chr10	22681286	22681614	Nhs_only
chr10	22698987	22699354	Nhs_only
chr10	22718759	22719332	Nhs_only
chr10	22920592	22921203	Nhs_only
chr10	22961669	22961951	Nhs_only
chr10	23305480	23305964	Nhs_only
chr10	23344668	23345094	Nhs_only
chr10	23352455	23352997	Nhs_only
chr10	25156204	25156550	Nhs_only
chr10	25162151	25162601	Nhs_only
chr10	25183375	25183806	Nhs_only
chr10	25217955	25218473	Nhs_only
chr10	25218902	25219349	Nhs_only
chr10	25277495	25278003	Nhs_only
chr10	25281584	25282102	Nhs_only
chr10	25365432	25365864	Nhs_only
chr10	27442469	27442529	Nhs_only
chr10	28823142	28823234	Nhs_only
chr10	29096631	29097316	Nhs_only
chr10	29112470	29112797	Nhs_only
chr10	29114649	29115565	Nhs_only
chr10	29273301	29273562	Nhs_only
chr10	29431455	29431840	Nhs_only
chr10	29518151	29518772	Nhs_only
chr10	30443047	30443354	Nhs_only
chr10	30479851	30480140	Nhs_only
chr10	30782817	30783333	Nhs_only
chr10	30831335	30831750	Nhs_only
chr10	30872658	30873233	Nhs_only
chr10	30876351	30876724	Nhs_only
chr10	32233522	32233854	Nhs_only
chr10	32428340	32429329	Nhs_only
chr10	32638963	32639242	Nhs_only
chr10	32666535	32666946	Nhs_only
chr10	32703804	32704295	Nhs_only
chr10	33250936	33251201	Nhs_only
chr10	35667598	35668018	Nhs_only
chr10	38161490	38161852	Nhs_only
chr10	43264651	43265235	Nhs_only
chr10	43782797	43783101	Nhs_only
chr10	43942951	43943377	Nhs_only
chr10	43948172	43948465	Nhs_only
chr10	44142010	44142419	Nhs_only
chr10	45408799	45409616	Nhs_only
chr10	45905919	45906454	Nhs_only
chr10	46053729	46054300	Nhs_only
chr10	47057601	47057877	Nhs_only
chr10	48331732	48332501	Nhs_only
chr10	48481906	48482251	Nhs_only
chr10	49418101	49418665	Nhs_only
chr10	49614358	49614635	Nhs_only
chr10	49676286	49677077	Nhs_only
chr10	49863594	49863796	Nhs_only
chr10	49932144	49932451	Nhs_only
chr10	50405314	50405801	Nhs_only
chr10	50433425	50433886	Nhs_only
chr10	50508093	50508898	Nhs_only
chr10	51546470	51546835	Nhs_only
chr10	51590172	51590490	Nhs_only
chr10	52041252	52041697	Nhs_only
chr10	52042043	52042430	Nhs_only
chr10	52118065	52118378	Nhs_only
chr10	52177253	52177390	Nhs_only
chr10	52298751	52299264	Nhs_only
chr10	52310171	52310501	Nhs_only
chr10	52337286	52337969	Nhs_only
chr10	52419881	52420251	Nhs_only
chr10	60028537	60028827	Nhs_only
chr10	61667569	61667598	Nhs_only
chr10	61668265	61668757	Nhs_only
chr10	61833799	61834131	Nhs_only
chr10	61889699	61890134	Nhs_only
chr10	61900237	61900659	Nhs_only
chr10	62070551	62071026	Nhs_only
chr10	62072762	62073238	Nhs_only
chr10	62073548	62073784	Nhs_only
chr10	62111253	62111828	Nhs_only
chr10	62113221	62113925	Nhs_only
chr10	62679762	62680105	Nhs_only
chr10	62719125	62719501	Nhs_only
chr10	63157251	63157696	Nhs_only
chr10	63511118	63511414	Nhs_only
chr10	63511600	63511811	Nhs_only
chr10	63512202	63512801	Nhs_only
chr10	63525027	63525515	Nhs_only
chr10	63541176	63541603	Nhs_only
chr10	63542495	63542606	Nhs_only
chr10	63546852	63547316	Nhs_only
chr10	63572251	63572601	Nhs_only
chr10	63589922	63590285	Nhs_only
chr10	63806528	63807085	Nhs_only
chr10	63839480	63840200	Nhs_only
chr10	64535051	64535434	Nhs_only
chr10	64862447	64862883	Nhs_only
chr10	65024705	65025194	Nhs_only
chr10	65027545	65027609	Nhs_only
chr10	65424201	65424458	Nhs_only
chr10	66738900	66739351	Nhs_only
chr10	67026451	67026814	Nhs_only
chr10	69679556	69679798	Nhs_only
chr10	70087901	70088452	Nhs_only
chr10	70101302	70101492	Nhs_only
chr10	70321306	70321507	Nhs_only
chr10	70353971	70354342	Nhs_only
chr10	70845783	70846282	Nhs_only
chr10	71076834	71077427	Nhs_only
chr10	71095050	71095327	Nhs_only
chr10	71184003	71184301	Nhs_only
chr10	71851651	71851959	Nhs_only
chr10	71933850	71934251	Nhs_only
chr10	71992335	71992338	Nhs_only
chr10	72056336	72056684	Nhs_only
chr10	72165252	72165299	Nhs_only
chr10	72237452	72237794	Nhs_only
chr10	72318795	72319354	Nhs_only
chr10	72335729	72336292	Nhs_only
chr10	72420929	72421150	Nhs_only
chr10	72453071	72453575	Nhs_only
chr10	72500956	72501347	Nhs_only
chr10	72501697	72502120	Nhs_only
chr10	72647486	72647825	Nhs_only
chr10	73119248	73119818	Nhs_only
chr10	73142511	73143016	Nhs_only
chr10	73398400	73398901	Nhs_only
chr10	73454508	73454801	Nhs_only
chr10	73473108	73473440	Nhs_only
chr10	73489001	73489430	Nhs_only
chr10	73508501	73508904	Nhs_only
chr10	73528613	73529078	Nhs_only
chr10	73529447	73529715	Nhs_only
chr10	73536351	73536718	Nhs_only
chr10	73565608	73566000	Nhs_only
chr10	73628301	73628601	Nhs_only
chr10	73638241	73638901	Nhs_only
chr10	73680251	73680695	Nhs_only
chr10	74088248	74088478	Nhs_only
chr10	74090964	74091379	Nhs_only
chr10	74091602	74091850	Nhs_only
chr10	74113595	74113684	Nhs_only
chr10	74870660	74871076	Nhs_only
chr10	74875229	74875651	Nhs_only
chr10	75265638	75266052	Nhs_only
chr10	75386728	75386754	Nhs_only
chr10	75503079	75503214	Nhs_only
chr10	75538260	75538569	Nhs_only
chr10	75654373	75654873	Nhs_only
chr10	75664251	75664602	Nhs_only
chr10	75666584	75666895	Nhs_only
chr10	75691573	75691680	Nhs_only
chr10	75719812	75720151	Nhs_only
chr10	75739522	75739928	Nhs_only
chr10	75780628	75781398	Nhs_only
chr10	76870119	76870146	Nhs_only
chr10	76962001	76962374	Nhs_only
chr10	76967466	76967566	Nhs_only
chr10	79894438	79895151	Nhs_only
chr10	80015767	80016250	Nhs_only
chr10	80732537	80732721	Nhs_only
chr10	80734487	80735009	Nhs_only
chr10	80889294	80889630	Nhs_only
chr10	80911365	80911788	Nhs_only
chr10	80938180	80938628	Nhs_only
chr10	80954982	80955409	Nhs_only
chr10	81248739	81249102	Nhs_only
chr10	81918230	81918648	Nhs_only
chr10	81947642	81948119	Nhs_only
chr10	82032591	82033039	Nhs_only
chr10	82117321	82117731	Nhs_only
chr10	82146353	82146950	Nhs_only
chr10	82224001	82224330	Nhs_only
chr10	82286388	82286813	Nhs_only
chr10	82463369	82463751	Nhs_only
chr10	82477635	82478071	Nhs_only
chr10	82488218	82488597	Nhs_only
chr10	82509405	82509868	Nhs_only
chr10	82531352	82532119	Nhs_only
chr10	87706410	87706872	Nhs_only
chr10	88359491	88360001	Nhs_only
chr10	88514810	88514955	Nhs_only
chr10	88534508	88535258	Nhs_only
chr10	88648701	88648963	Nhs_only
chr10	88649078	88649301	Nhs_only
chr10	88726336	88726699	Nhs_only
chr10	89450808	89451351	Nhs_only
chr10	89624355	89624525	Nhs_only
chr10	89638551	89638932	Nhs_only
chr10	90846575	90847350	Nhs_only
chr10	91134344	91134731	Nhs_only
chr10	91318254	91318839	Nhs_only
chr10	91589309	91589851	Nhs_only
chr10	91596601	91597036	Nhs_only
chr10	93373344	93373900	Nhs_only
chr10	93376851	93377344	Nhs_only
chr10	94332712	94332741	Nhs_only
chr10	94344151	94344457	Nhs_only
chr10	94451710	94452103	Nhs_only
chr10	94521200	94521516	Nhs_only
chr10	94581821	94582354	Nhs_only
chr10	94598851	94599150	Nhs_only
chr10	94830446	94830486	Nhs_only
chr10	94958901	94959576	Nhs_only
chr10	95196777	95197151	Nhs_only
chr10	95349993	95350251	Nhs_only
chr10	97054910	97055412	Nhs_only
chr10	97068355	97068790	Nhs_only
chr10	97084251	97084849	Nhs_only
chr10	97153812	97154337	Nhs_only
chr10	97157466	97157713	Nhs_only
chr10	97291477	97292246	Nhs_only
chr10	97518351	97519001	Nhs_only
chr10	97825451	97825951	Nhs_only
chr10	97853793	97854194	Nhs_only
chr10	97882001	97882551	Nhs_only
chr10	97884277	97885079	Nhs_only
chr10	98135110	98135401	Nhs_only
chr10	98479620	98479838	Nhs_only
chr10	98589101	98589357	Nhs_only
chr10	99195207	99195451	Nhs_only
chr10	99212236	99212925	Nhs_only
chr10	99302725	99303205	Nhs_only
chr10	99498518	99498783	Nhs_only
chr10	99556405	99556774	Nhs_only
chr10	99629173	99629501	Nhs_only
chr10	99649250	99649751	Nhs_only
chr10	99686251	99686816	Nhs_only
chr10	100024337	100024487	Nhs_only
chr10	100217237	100217551	Nhs_only
chr10	100218756	100219106	Nhs_only
chr10	100535504	100535786	Nhs_only
chr10	100537585	100538282	Nhs_only
chr10	100670246	100670684	Nhs_only
chr10	100680113	100680513	Nhs_only
chr10	101380997	101381419	Nhs_only
chr10	101743295	101743701	Nhs_only
chr10	101947151	101947488	Nhs_only
chr10	101990082	101990520	Nhs_only
chr10	102105311	102105512	Nhs_only
chr10	102130773	102131296	Nhs_only
chr10	102728688	102729355	Nhs_only
chr10	102738351	102738650	Nhs_only
chr10	102744234	102744815	Nhs_only
chr10	102758599	102758681	Nhs_only
chr10	103456499	103456563	Nhs_only
chr10	103458015	103458401	Nhs_only
chr10	103460871	103461067	Nhs_only
chr10	103462532	103462829	Nhs_only
chr10	103464270	103464967	Nhs_only
chr10	103588488	103588809	Nhs_only
chr10	103589020	103589416	Nhs_only
chr10	103828402	103828734	Nhs_only
chr10	103876924	103877307	Nhs_only
chr10	103881191	103881402	Nhs_only
chr10	103929243	103929641	Nhs_only
chr10	104164901	104165437	Nhs_only
chr10	104205451	104205975	Nhs_only
chr10	104230608	104230901	Nhs_only
chr10	104470870	104471395	Nhs_only
chr10	104522832	104523378	Nhs_only
chr10	104556051	104556545	Nhs_only
chr10	104593965	104594251	Nhs_only
chr10	104682766	104683600	Nhs_only
chr10	104748384	104748891	Nhs_only
chr10	104800888	104801151	Nhs_only
chr10	104952175	104952510	Nhs_only
chr10	105147287	105147488	Nhs_only
chr10	105148036	105148684	Nhs_only
chr10	105150400	105150638	Nhs_only
chr10	105230801	105231401	Nhs_only
chr10	105667394	105667526	Nhs_only
chr10	106034451	106034773	Nhs_only
chr10	106096247	106096448	Nhs_only
chr10	106106502	106107020	Nhs_only
chr10	106107856	106108200	Nhs_only
chr10	106109722	106110076	Nhs_only
chr10	108791609	108791973	Nhs_only
chr10	108792220	108792530	Nhs_only
chr10	112206851	112207201	Nhs_only
chr10	112423968	112424243	Nhs_only
chr10	112624351	112624789	Nhs_only
chr10	112643807	112644235	Nhs_only
chr10	114672232	114672684	Nhs_only
chr10	114710384	114710535	Nhs_only
chr10	115478652	115479063	Nhs_only
chr10	115616215	115616264	Nhs_only
chr10	118765819	118766020	Nhs_only
chr10	119522451	119522951	Nhs_only
chr10	120241967	120242686	Nhs_only
chr10	120850551	120850819	Nhs_only
chr10	120891171	120891551	Nhs_only
chr10	121010026	121010476	Nhs_only
chr10	121028394	121028910	Nhs_only
chr10	121301024	121301069	Nhs_only
chr10	124749362	124750100	Nhs_only
chr10	126267621	126268101	Nhs_only
chr10	126382199	126382650	Nhs_only
chr10	126406562	126406962	Nhs_only
chr10	126613105	126613350	Nhs_only
chr10	126638359	126638651	Nhs_only
chr10	127350530	127350980	Nhs_only
chr10	127504199	127504245	Nhs_only
chr10	127886388	127886661	Nhs_only
chr10	127889878	127890205	Nhs_only
chr10	129992601	129993151	Nhs_only
chr10	131910491	131910518	Nhs_only
chr10	133727772	133728318	Nhs_only
chr10	133729626	133730025	Nhs_only
chr10	133792401	133792731	Nhs_only
chr10	133815022	133815473	Nhs_only
chr10	134148477	134149251	Nhs_only
chr10	134498402	134498871	Nhs_only
chr10	135061515	135061933	Nhs_only
chr10	135080606	135081162	Nhs_only
chr10	135125801	135126179	Nhs_only
chr10	135126801	135127139	Nhs_only
chr10	135155166	135155511	Nhs_only
chr10	135203318	135203734	Nhs_only
chr11	191812	192171	Nhs_only
chr11	237792	237935	Nhs_only
chr11	268107	268415	Nhs_only
chr11	269050	269742	Nhs_only
chr11	277742	278319	Nhs_only
chr11	319651	319901	Nhs_only
chr11	355107	355571	Nhs_only
chr11	360664	360868	Nhs_only
chr11	415522	415765	Nhs_only
chr11	503400	503787	Nhs_only
chr11	563463	564600	Nhs_only
chr11	569533	569616	Nhs_only
chr11	573251	573748	Nhs_only
chr11	613402	614072	Nhs_only
chr11	666171	666650	Nhs_only
chr11	737991	738251	Nhs_only
chr11	748121	748476	Nhs_only
chr11	748816	748982	Nhs_only
chr11	911904	911925	Nhs_only
chr11	914601	914978	Nhs_only
chr11	921891	922251	Nhs_only
chr11	1863651	1863957	Nhs_only
chr11	1990481	1991353	Nhs_only
chr11	2009631	2010423	Nhs_only
chr11	2325780	2325953	Nhs_only
chr11	2417983	2418308	Nhs_only
chr11	2418559	2418871	Nhs_only
chr11	2799402	2800243	Nhs_only
chr11	2889391	2889808	Nhs_only
chr11	2913552	2913951	Nhs_only
chr11	2920034	2920351	Nhs_only
chr11	3079905	3080408	Nhs_only
chr11	3081631	3081879	Nhs_only
chr11	3083994	3084549	Nhs_only
chr11	3175479	3175717	Nhs_only
chr11	3536023	3536271	Nhs_only
chr11	3886801	3887272	Nhs_only
chr11	4167806	4168304	Nhs_only
chr11	4186957	4187351	Nhs_only
chr11	4203362	4203751	Nhs_only
chr11	4679606	4680097	Nhs_only
chr11	4903350	4903797	Nhs_only
chr11	5150639	5151049	Nhs_only
chr11	5296050	5296316	Nhs_only
chr11	5296843	5297358	Nhs_only
chr11	5302972	5303142	Nhs_only
chr11	5306177	5306445	Nhs_only
chr11	5552521	5553140	Nhs_only
chr11	5831151	5831532	Nhs_only
chr11	6555268	6555701	Nhs_only
chr11	6628210	6628612	Nhs_only
chr11	6629464	6629941	Nhs_only
chr11	6711858	6712234	Nhs_only
chr11	6766816	6767216	Nhs_only
chr11	8114202	8114551	Nhs_only
chr11	8722778	8723296	Nhs_only
chr11	8832156	8832451	Nhs_only
chr11	8935033	8935526	Nhs_only
chr11	8994696	8994727	Nhs_only
chr11	9072985	9073351	Nhs_only
chr11	9266400	9266651	Nhs_only
chr11	9477418	9477843	Nhs_only
chr11	9550852	9551344	Nhs_only
chr11	9587555	9588338	Nhs_only
chr11	9590586	9591033	Nhs_only
chr11	9622893	9623329	Nhs_only
chr11	9643179	9643669	Nhs_only
chr11	10388203	10388501	Nhs_only
chr11	10436251	10436640	Nhs_only
chr11	10476515	10476895	Nhs_only
chr11	10678937	10679476	Nhs_only
chr11	10687158	10687603	Nhs_only
chr11	10757260	10757650	Nhs_only
chr11	10844923	10845401	Nhs_only
chr11	10916201	10916956	Nhs_only
chr11	12159434	12159886	Nhs_only
chr11	12172072	12172512	Nhs_only
chr11	12177101	12177469	Nhs_only
chr11	12221404	12221773	Nhs_only
chr11	12262825	12263201	Nhs_only
chr11	12785951	12786346	Nhs_only
chr11	13125901	13126198	Nhs_only
chr11	13126459	13126773	Nhs_only
chr11	13599451	13599758	Nhs_only
chr11	14379842	14379985	Nhs_only
chr11	16033917	16034322	Nhs_only
chr11	16401349	16401751	Nhs_only
chr11	16413946	16414242	Nhs_only
chr11	16617706	16618225	Nhs_only
chr11	16628929	16629583	Nhs_only
chr11	16875601	16875932	Nhs_only
chr11	17403788	17403877	Nhs_only
chr11	17406109	17406426	Nhs_only
chr11	18629399	18629651	Nhs_only
chr11	19276650	19277146	Nhs_only
chr11	19980101	19980378	Nhs_only
chr11	20001572	20001825	Nhs_only
chr11	20088416	20088801	Nhs_only
chr11	20140601	20141101	Nhs_only
chr11	20389157	20389575	Nhs_only
chr11	20405804	20406698	Nhs_only
chr11	20480467	20480847	Nhs_only
chr11	22213738	22214628	Nhs_only
chr11	22760580	22760923	Nhs_only
chr11	27015632	27016055	Nhs_only
chr11	27240969	27241501	Nhs_only
chr11	27529175	27529198	Nhs_only
chr11	28130704	28130788	Nhs_only
chr11	28364633	28364980	Nhs_only
chr11	32442339	32443004	Nhs_only
chr11	33744308	33744563	Nhs_only
chr11	33761230	33761549	Nhs_only
chr11	33889959	33890056	Nhs_only
chr11	33941201	33941600	Nhs_only
chr11	33948566	33949122	Nhs_only
chr11	33958920	33959372	Nhs_only
chr11	33959822	33960106	Nhs_only
chr11	33965885	33966498	Nhs_only
chr11	34073582	34073942	Nhs_only
chr11	34448754	34449301	Nhs_only
chr11	34607692	34607860	Nhs_only
chr11	34625945	34626299	Nhs_only
chr11	34812218	34812353	Nhs_only
chr11	34827046	34827591	Nhs_only
chr11	34827948	34828483	Nhs_only
chr11	34831592	34831963	Nhs_only
chr11	34846852	34847478	Nhs_only
chr11	34847855	34847965	Nhs_only
chr11	34848099	34848433	Nhs_only
chr11	34870250	34870764	Nhs_only
chr11	35095251	35095801	Nhs_only
chr11	36127216	36127624	Nhs_only
chr11	38358352	38358751	Nhs_only
chr11	38560903	38561440	Nhs_only
chr11	38565755	38566151	Nhs_only
chr11	38731651	38732151	Nhs_only
chr11	43305251	43305628	Nhs_only
chr11	43768835	43769250	Nhs_only
chr11	44301151	44301651	Nhs_only
chr11	44355001	44355751	Nhs_only
chr11	44545151	44545386	Nhs_only
chr11	44747856	44748202	Nhs_only
chr11	45793601	45794201	Nhs_only
chr11	45845415	45845871	Nhs_only
chr11	45901650	45902151	Nhs_only
chr11	46096940	46097282	Nhs_only
chr11	46128451	46128815	Nhs_only
chr11	46142083	46142240	Nhs_only
chr11	46231651	46232201	Nhs_only
chr11	46264093	46264223	Nhs_only
chr11	46275773	46276051	Nhs_only
chr11	46277662	46278539	Nhs_only
chr11	46331134	46331583	Nhs_only
chr11	46340210	46340765	Nhs_only
chr11	46382202	46382613	Nhs_only
chr11	46698551	46699031	Nhs_only
chr11	46739751	46740084	Nhs_only
chr11	46934351	46934726	Nhs_only
chr11	47256784	47256993	Nhs_only
chr11	47263938	47264163	Nhs_only
chr11	47278828	47279665	Nhs_only
chr11	47286061	47286435	Nhs_only
chr11	47398297	47398676	Nhs_only
chr11	47414956	47415592	Nhs_only
chr11	47437381	47437808	Nhs_only
chr11	47446837	47447057	Nhs_only
chr11	47591088	47591521	Nhs_only
chr11	47693901	47694438	Nhs_only
chr11	47938111	47938223	Nhs_only
chr11	48005007	48005401	Nhs_only
chr11	48076752	48077075	Nhs_only
chr11	48077372	48077844	Nhs_only
chr11	48121611	48122042	Nhs_only
chr11	57192401	57192697	Nhs_only
chr11	57280179	57280396	Nhs_only
chr11	57413202	57413755	Nhs_only
chr11	57455757	57456151	Nhs_only
chr11	57471401	57471646	Nhs_only
chr11	57502970	57503520	Nhs_only
chr11	58494692	58495201	Nhs_only
chr11	58538323	58538741	Nhs_only
chr11	58903302	58903753	Nhs_only
chr11	59278351	59278644	Nhs_only
chr11	59304977	59305556	Nhs_only
chr11	59323650	59324055	Nhs_only
chr11	59574175	59574565	Nhs_only
chr11	60621589	60622038	Nhs_only
chr11	60623518	60623625	Nhs_only
chr11	60696568	60696946	Nhs_only
chr11	61165896	61166192	Nhs_only
chr11	61167995	61168250	Nhs_only
chr11	61168549	61168954	Nhs_only
chr11	61603108	61603427	Nhs_only
chr11	61636179	61636291	Nhs_only
chr11	61741091	61741511	Nhs_only
chr11	61767952	61768270	Nhs_only
chr11	61768503	61768913	Nhs_only
chr11	61784601	61784919	Nhs_only
chr11	61872579	61872965	Nhs_only
chr11	62207553	62208201	Nhs_only
chr11	62234791	62235101	Nhs_only
chr11	62239380	62240102	Nhs_only
chr11	62268951	62269288	Nhs_only
chr11	62382229	62382230	Nhs_only
chr11	62417383	62417701	Nhs_only
chr11	62424551	62424955	Nhs_only
chr11	62444745	62444952	Nhs_only
chr11	62493217	62493228	Nhs_only
chr11	62496674	62496808	Nhs_only
chr11	63528095	63528548	Nhs_only
chr11	63529369	63529421	Nhs_only
chr11	63529706	63529724	Nhs_only
chr11	63535066	63535125	Nhs_only
chr11	63655806	63656242	Nhs_only
chr11	63942182	63942600	Nhs_only
chr11	63944172	63944411	Nhs_only
chr11	63946201	63946515	Nhs_only
chr11	63949002	63949410	Nhs_only
chr11	63971011	63971378	Nhs_only
chr11	64042701	64043055	Nhs_only
chr11	64046694	64047040	Nhs_only
chr11	64048575	64048991	Nhs_only
chr11	64108240	64108426	Nhs_only
chr11	64267803	64268474	Nhs_only
chr11	64420457	64420832	Nhs_only
chr11	64432850	64433201	Nhs_only
chr11	64483351	64483901	Nhs_only
chr11	64521989	64522192	Nhs_only
chr11	64610616	64610646	Nhs_only
chr11	64653087	64653553	Nhs_only
chr11	64656449	64656926	Nhs_only
chr11	64707821	64708033	Nhs_only
chr11	64766431	64766692	Nhs_only
chr11	64893183	64893322	Nhs_only
chr11	64992494	64993458	Nhs_only
chr11	65077851	65078175	Nhs_only
chr11	65144700	65144984	Nhs_only
chr11	65183633	65184011	Nhs_only
chr11	65186209	65187093	Nhs_only
chr11	65239000	65239849	Nhs_only
chr11	65363109	65363312	Nhs_only
chr11	65484110	65484693	Nhs_only
chr11	65695225	65695860	Nhs_only
chr11	65750904	65751122	Nhs_only
chr11	65848751	65849186	Nhs_only
chr11	65899385	65899656	Nhs_only
chr11	66017352	66017793	Nhs_only
chr11	66018154	66018583	Nhs_only
chr11	66025853	66026121	Nhs_only
chr11	66138136	66138540	Nhs_only
chr11	66149187	66149501	Nhs_only
chr11	66243857	66244237	Nhs_only
chr11	66304596	66305076	Nhs_only
chr11	66306310	66307036	Nhs_only
chr11	66307357	66307676	Nhs_only
chr11	66377872	66378435	Nhs_only
chr11	66438591	66438951	Nhs_only
chr11	66450912	66451359	Nhs_only
chr11	66453333	66453430	Nhs_only
chr11	66602478	66602850	Nhs_only
chr11	67122334	67122445	Nhs_only
chr11	67141883	67142345	Nhs_only
chr11	67146735	67147439	Nhs_only
chr11	67156821	67156926	Nhs_only
chr11	67244451	67244803	Nhs_only
chr11	67347001	67347247	Nhs_only
chr11	67387551	67387885	Nhs_only
chr11	67417651	67418064	Nhs_only
chr11	68049592	68050032	Nhs_only
chr11	68204830	68205414	Nhs_only
chr11	68228856	68228918	Nhs_only
chr11	68235875	68236175	Nhs_only
chr11	68722722	68723151	Nhs_only
chr11	68922909	68923413	Nhs_only
chr11	69213241	69213590	Nhs_only
chr11	69215879	69216253	Nhs_only
chr11	69216649	69217544	Nhs_only
chr11	69224390	69224892	Nhs_only
chr11	69251255	69251569	Nhs_only
chr11	69793817	69794291	Nhs_only
chr11	69794601	69794979	Nhs_only
chr11	71704281	71704723	Nhs_only
chr11	71805675	71805723	Nhs_only
chr11	71808325	71808727	Nhs_only
chr11	71873901	71874300	Nhs_only
chr11	72433301	72433584	Nhs_only
chr11	72446918	72447259	Nhs_only
chr11	72452421	72452943	Nhs_only
chr11	72487325	72487751	Nhs_only
chr11	72999886	73000441	Nhs_only
chr11	73499839	73499854	Nhs_only
chr11	73562401	73562610	Nhs_only
chr11	73577309	73577966	Nhs_only
chr11	73693005	73693065	Nhs_only
chr11	73721631	73721870	Nhs_only
chr11	73849622	73849958	Nhs_only
chr11	74198901	74199109	Nhs_only
chr11	74598111	74598601	Nhs_only
chr11	74743466	74743497	Nhs_only
chr11	74805973	74806398	Nhs_only
chr11	74810812	74811555	Nhs_only
chr11	74812856	74813163	Nhs_only
chr11	74814280	74814803	Nhs_only
chr11	74816159	74816961	Nhs_only
chr11	74856372	74856929	Nhs_only
chr11	74857166	74857548	Nhs_only
chr11	75061760	75061868	Nhs_only
chr11	75192708	75193011	Nhs_only
chr11	75254631	75255051	Nhs_only
chr11	75270126	75270815	Nhs_only
chr11	75274865	75275135	Nhs_only
chr11	75307690	75308151	Nhs_only
chr11	75425301	75425682	Nhs_only
chr11	76375652	76376279	Nhs_only
chr11	76446493	76447186	Nhs_only
chr11	76458399	76458804	Nhs_only
chr11	76903140	76903400	Nhs_only
chr11	77355564	77356074	Nhs_only
chr11	77542151	77542578	Nhs_only
chr11	77587451	77587887	Nhs_only
chr11	77745501	77746201	Nhs_only
chr11	77751661	77751843	Nhs_only
chr11	77752189	77752650	Nhs_only
chr11	77768534	77769063	Nhs_only
chr11	77797887	77798451	Nhs_only
chr11	77921116	77921662	Nhs_only
chr11	78003840	78004058	Nhs_only
chr11	78025889	78026265	Nhs_only
chr11	78065751	78065981	Nhs_only
chr11	82895909	82895955	Nhs_only
chr11	82903285	82903581	Nhs_only
chr11	82913688	82914099	Nhs_only
chr11	85363235	85363441	Nhs_only
chr11	85368480	85368815	Nhs_only
chr11	85374655	85374815	Nhs_only
chr11	85393951	85394228	Nhs_only
chr11	85776782	85777077	Nhs_only
chr11	85778647	85778870	Nhs_only
chr11	85873163	85873578	Nhs_only
chr11	85908245	85908717	Nhs_only
chr11	85951501	85951836	Nhs_only
chr11	86229582	86230033	Nhs_only
chr11	86642684	86643190	Nhs_only
chr11	86643534	86644113	Nhs_only
chr11	86649065	86649620	Nhs_only
chr11	86672801	86673338	Nhs_only
chr11	86715692	86716092	Nhs_only
chr11	86747514	86747572	Nhs_only
chr11	88092351	88092949	Nhs_only
chr11	88153412	88153929	Nhs_only
chr11	88154489	88154771	Nhs_only
chr11	89981201	89981562	Nhs_only
chr11	91538303	91538707	Nhs_only
chr11	91554251	91554770	Nhs_only
chr11	92746351	92746625	Nhs_only
chr11	93336701	93337262	Nhs_only
chr11	93395154	93395428	Nhs_only
chr11	93451246	93451449	Nhs_only
chr11	93484047	93484184	Nhs_only
chr11	93510374	93510701	Nhs_only
chr11	93706657	93707051	Nhs_only
chr11	94287001	94287501	Nhs_only
chr11	94293064	94293301	Nhs_only
chr11	94415444	94415901	Nhs_only
chr11	94527386	94528141	Nhs_only
chr11	94840964	94841402	Nhs_only
chr11	94873614	94874077	Nhs_only
chr11	94882051	94882549	Nhs_only
chr11	94951650	94951982	Nhs_only
chr11	95444112	95444551	Nhs_only
chr11	95946001	95946352	Nhs_only
chr11	95976870	95977215	Nhs_only
chr11	95988769	95989150	Nhs_only
chr11	96053291	96053293	Nhs_only
chr11	96074762	96075210	Nhs_only
chr11	96220551	96220862	Nhs_only
chr11	96239599	96239962	Nhs_only
chr11	97843552	97844051	Nhs_only
chr11	97844501	97844898	Nhs_only
chr11	98053573	98053930	Nhs_only
chr11	98437697	98438181	Nhs_only
chr11	98460601	98461053	Nhs_only
chr11	98471795	98471920	Nhs_only
chr11	98611035	98611451	Nhs_only
chr11	98629626	98630094	Nhs_only
chr11	100503551	100503999	Nhs_only
chr11	100509851	100510137	Nhs_only
chr11	100885796	100886201	Nhs_only
chr11	102139279	102139701	Nhs_only
chr11	102322372	102322721	Nhs_only
chr11	102961660	102961699	Nhs_only
chr11	102962079	102962339	Nhs_only
chr11	104237026	104237725	Nhs_only
chr11	104274824	104275450	Nhs_only
chr11	105831151	105831438	Nhs_only
chr11	108092484	108092550	Nhs_only
chr11	108367630	108367878	Nhs_only
chr11	109536901	109537243	Nhs_only
chr11	109817051	109817347	Nhs_only
chr11	109940963	109941339	Nhs_only
chr11	109947191	109947658	Nhs_only
chr11	109947984	109948564	Nhs_only
chr11	109956801	109957058	Nhs_only
chr11	111781707	111782123	Nhs_only
chr11	111848674	111848916	Nhs_only
chr11	111886679	111887002	Nhs_only
chr11	111890971	111891527	Nhs_only
chr11	111954311	111955007	Nhs_only
chr11	112027675	112028401	Nhs_only
chr11	112149733	112150043	Nhs_only
chr11	113515601	113516099	Nhs_only
chr11	113540701	113540978	Nhs_only
chr11	114086582	114086994	Nhs_only
chr11	114167421	114167601	Nhs_only
chr11	114301385	114301858	Nhs_only
chr11	114310627	114310972	Nhs_only
chr11	116664486	116664801	Nhs_only
chr11	117014124	117014229	Nhs_only
chr11	117051938	117052501	Nhs_only
chr11	117076017	117076351	Nhs_only
chr11	117562151	117562598	Nhs_only
chr11	117780474	117781193	Nhs_only
chr11	117875732	117876201	Nhs_only
chr11	117877992	117878500	Nhs_only
chr11	117882659	117883251	Nhs_only
chr11	117953923	117954251	Nhs_only
chr11	118271244	118271358	Nhs_only
chr11	118308087	118308327	Nhs_only
chr11	118398935	118399385	Nhs_only
chr11	118472552	118473246	Nhs_only
chr11	118491249	118491563	Nhs_only
chr11	118559243	118559501	Nhs_only
chr11	118585967	118586340	Nhs_only
chr11	118783293	118783723	Nhs_only
chr11	118864443	118864800	Nhs_only
chr11	118882790	118883117	Nhs_only
chr11	118885121	118885434	Nhs_only
chr11	118892534	118892851	Nhs_only
chr11	118935766	118936159	Nhs_only
chr11	118978856	118979513	Nhs_only
chr11	119208154	119208492	Nhs_only
chr11	119237805	119238151	Nhs_only
chr11	119461602	119462078	Nhs_only
chr11	119462452	119462686	Nhs_only
chr11	120505263	120505601	Nhs_only
chr11	124040450	124040907	Nhs_only
chr11	124076696	124077104	Nhs_only
chr11	124408023	124408300	Nhs_only
chr11	125415201	125415542	Nhs_only
chr11	125422273	125422554	Nhs_only
chr11	125490742	125491050	Nhs_only
chr11	125762661	125763001	Nhs_only
chr11	125765297	125765830	Nhs_only
chr11	125768888	125769292	Nhs_only
chr11	125769607	125770110	Nhs_only
chr11	125771739	125772166	Nhs_only
chr11	125803456	125803751	Nhs_only
chr11	126126451	126126894	Nhs_only
chr11	126130199	126130581	Nhs_only
chr11	126130802	126131218	Nhs_only
chr11	126135903	126136488	Nhs_only
chr11	126156530	126156951	Nhs_only
chr11	126160510	126160942	Nhs_only
chr11	126161376	126161723	Nhs_only
chr11	126163352	126163803	Nhs_only
chr11	126216316	126216583	Nhs_only
chr11	126223409	126223593	Nhs_only
chr11	126350510	126351020	Nhs_only
chr11	129871120	129871207	Nhs_only
chr11	130033351	130033937	Nhs_only
chr11	134225726	134226101	Nhs_only
chr11	134358601	134358960	Nhs_only
chr12	162806	162957	Nhs_only
chr12	211565	211918	Nhs_only
chr12	212901	213401	Nhs_only
chr12	825643	826050	Nhs_only
chr12	1062551	1063051	Nhs_only
chr12	1548741	1549152	Nhs_only
chr12	1572401	1573500	Nhs_only
chr12	1699506	1699821	Nhs_only
chr12	1700026	1700301	Nhs_only
chr12	1701084	1701322	Nhs_only
chr12	1710501	1711194	Nhs_only
chr12	1764177	1764827	Nhs_only
chr12	1778078	1778612	Nhs_only
chr12	2901880	2902300	Nhs_only
chr12	2910586	2910694	Nhs_only
chr12	2913051	2913452	Nhs_only
chr12	2915140	2915451	Nhs_only
chr12	2916251	2916765	Nhs_only
chr12	2965652	2966118	Nhs_only
chr12	2973701	2974005	Nhs_only
chr12	3107512	3107880	Nhs_only
chr12	3206498	3206950	Nhs_only
chr12	4251951	4252427	Nhs_only
chr12	5231351	5231901	Nhs_only
chr12	5399901	5400244	Nhs_only
chr12	5845521	5846133	Nhs_only
chr12	6252306	6252654	Nhs_only
chr12	6277601	6277915	Nhs_only
chr12	6280401	6280870	Nhs_only
chr12	6404251	6404899	Nhs_only
chr12	6450521	6451008	Nhs_only
chr12	6477035	6477505	Nhs_only
chr12	6648196	6648450	Nhs_only
chr12	6653820	6654174	Nhs_only
chr12	6722057	6722597	Nhs_only
chr12	6723153	6723595	Nhs_only
chr12	6747538	6748154	Nhs_only
chr12	6748638	6749159	Nhs_only
chr12	6771697	6772150	Nhs_only
chr12	6919561	6919977	Nhs_only
chr12	6954880	6955101	Nhs_only
chr12	6956151	6956651	Nhs_only
chr12	7043256	7043888	Nhs_only
chr12	7068159	7068451	Nhs_only
chr12	7080824	7080869	Nhs_only
chr12	7084891	7085105	Nhs_only
chr12	7088001	7088365	Nhs_only
chr12	7096085	7096376	Nhs_only
chr12	7122444	7122913	Nhs_only
chr12	7144050	7144501	Nhs_only
chr12	8101542	8102001	Nhs_only
chr12	8111361	8111851	Nhs_only
chr12	8115152	8115527	Nhs_only
chr12	8235552	8235565	Nhs_only
chr12	8309430	8309781	Nhs_only
chr12	9091827	9092101	Nhs_only
chr12	9094092	9094837	Nhs_only
chr12	9095125	9095550	Nhs_only
chr12	9516557	9516942	Nhs_only
chr12	9803003	9803296	Nhs_only
chr12	9803585	9804073	Nhs_only
chr12	9903124	9903751	Nhs_only
chr12	9947569	9947954	Nhs_only
chr12	10020876	10021335	Nhs_only
chr12	10021745	10022049	Nhs_only
chr12	10268584	10268790	Nhs_only
chr12	10770844	10771151	Nhs_only
chr12	10891951	10892744	Nhs_only
chr12	12545344	12545952	Nhs_only
chr12	12867045	12867849	Nhs_only
chr12	13150301	13150900	Nhs_only
chr12	14410212	14410653	Nhs_only
chr12	14411012	14411511	Nhs_only
chr12	14721298	14721746	Nhs_only
chr12	14742201	14742511	Nhs_only
chr12	14742838	14743151	Nhs_only
chr12	15496660	15497450	Nhs_only
chr12	15501153	15501648	Nhs_only
chr12	15841201	15841526	Nhs_only
chr12	15841764	15842133	Nhs_only
chr12	18198629	18199318	Nhs_only
chr12	18288552	18288901	Nhs_only
chr12	18473401	18473737	Nhs_only
chr12	18476670	18477173	Nhs_only
chr12	19231301	19231848	Nhs_only
chr12	19593269	19593567	Nhs_only
chr12	21499364	21500077	Nhs_only
chr12	21547634	21548201	Nhs_only
chr12	21571981	21572450	Nhs_only
chr12	21621035	21621500	Nhs_only
chr12	21624301	21624819	Nhs_only
chr12	21625105	21625620	Nhs_only
chr12	21809483	21809859	Nhs_only
chr12	21926046	21926466	Nhs_only
chr12	22145778	22146151	Nhs_only
chr12	23780764	23781250	Nhs_only
chr12	23871625	23871935	Nhs_only
chr12	23884054	23884517	Nhs_only
chr12	23885560	23885798	Nhs_only
chr12	25099304	25099791	Nhs_only
chr12	25351585	25351937	Nhs_only
chr12	25845045	25845778	Nhs_only
chr12	26426794	26427077	Nhs_only
chr12	26451951	26452181	Nhs_only
chr12	26471401	26471812	Nhs_only
chr12	26779260	26779751	Nhs_only
chr12	28004927	28005347	Nhs_only
chr12	28022468	28022851	Nhs_only
chr12	28165201	28165890	Nhs_only
chr12	28275667	28276442	Nhs_only
chr12	28696249	28696501	Nhs_only
chr12	29588031	29588494	Nhs_only
chr12	31225970	31226118	Nhs_only
chr12	31515001	31515931	Nhs_only
chr12	31875315	31875619	Nhs_only
chr12	31886322	31886487	Nhs_only
chr12	31985609	31986311	Nhs_only
chr12	31997756	31998162	Nhs_only
chr12	32048739	32049189	Nhs_only
chr12	32086751	32087022	Nhs_only
chr12	32173358	32173845	Nhs_only
chr12	32200252	32200707	Nhs_only
chr12	33136473	33137302	Nhs_only
chr12	33595172	33595501	Nhs_only
chr12	33673438	33673951	Nhs_only
chr12	33741415	33742000	Nhs_only
chr12	34280070	34280300	Nhs_only
chr12	34442686	34443026	Nhs_only
chr12	34486362	34486671	Nhs_only
chr12	34509208	34509656	Nhs_only
chr12	34529151	34529555	Nhs_only
chr12	39300413	39300786	Nhs_only
chr12	40493395	40493819	Nhs_only
chr12	42631186	42631533	Nhs_only
chr12	42811425	42811701	Nhs_only
chr12	42813953	42814316	Nhs_only
chr12	42815961	42816317	Nhs_only
chr12	42835899	42836378	Nhs_only
chr12	43681862	43682151	Nhs_only
chr12	45283051	45283317	Nhs_only
chr12	45344575	45344951	Nhs_only
chr12	46825837	46826294	Nhs_only
chr12	47599603	47600424	Nhs_only
chr12	47611904	47612451	Nhs_only
chr12	47642695	47643296	Nhs_only
chr12	47675671	47676151	Nhs_only
chr12	47687451	47687951	Nhs_only
chr12	48207717	48208228	Nhs_only
chr12	48283100	48283301	Nhs_only
chr12	48542853	48543287	Nhs_only
chr12	48546944	48547082	Nhs_only
chr12	48732351	48732707	Nhs_only
chr12	48746135	48746290	Nhs_only
chr12	49247138	49247327	Nhs_only
chr12	49354701	49355044	Nhs_only
chr12	49460097	49460351	Nhs_only
chr12	49532251	49532733	Nhs_only
chr12	49715690	49716073	Nhs_only
chr12	49731798	49732011	Nhs_only
chr12	50182394	50182768	Nhs_only
chr12	50229888	50230003	Nhs_only
chr12	50231852	50232260	Nhs_only
chr12	50232661	50233150	Nhs_only
chr12	50235653	50235682	Nhs_only
chr12	50444199	50444753	Nhs_only
chr12	50497070	50497157	Nhs_only
chr12	50518851	50519173	Nhs_only
chr12	50615829	50616272	Nhs_only
chr12	50628355	50628701	Nhs_only
chr12	50667788	50668151	Nhs_only
chr12	50678086	50678485	Nhs_only
chr12	50697697	50698100	Nhs_only
chr12	50759325	50759673	Nhs_only
chr12	50926517	50926817	Nhs_only
chr12	51159168	51159282	Nhs_only
chr12	51327152	51328282	Nhs_only
chr12	51415699	51416194	Nhs_only
chr12	51417664	51418101	Nhs_only
chr12	51419381	51419547	Nhs_only
chr12	51611805	51612398	Nhs_only
chr12	51637178	51637470	Nhs_only
chr12	51639155	51639210	Nhs_only
chr12	51739433	51739873	Nhs_only
chr12	52316801	52317067	Nhs_only
chr12	52416356	52417004	Nhs_only
chr12	52541101	52541421	Nhs_only
chr12	52989301	52989671	Nhs_only
chr12	53191861	53192201	Nhs_only
chr12	53318582	53319050	Nhs_only
chr12	53319359	53319680	Nhs_only
chr12	53493033	53493448	Nhs_only
chr12	53552248	53552543	Nhs_only
chr12	53594501	53594828	Nhs_only
chr12	53625451	53625884	Nhs_only
chr12	53728507	53728680	Nhs_only
chr12	53772531	53772894	Nhs_only
chr12	54068878	54069064	Nhs_only
chr12	54555301	54555811	Nhs_only
chr12	54589524	54589908	Nhs_only
chr12	54610604	54611340	Nhs_only
chr12	54655822	54656103	Nhs_only
chr12	54656479	54656850	Nhs_only
chr12	54700641	54701291	Nhs_only
chr12	54731504	54731904	Nhs_only
chr12	54746864	54747100	Nhs_only
chr12	54783075	54783120	Nhs_only
[truncated: 28,728 more rows]
