# Supplementary material for: Transcriptional response to stress is pre-wired by promoter and enhancer architecture
Source: Nat Commun. 2017 Aug 15;8:255. doi: 10.1038/s41467-017-00151-0 (PMC5557961; doi:10.1038/s41467-017-00151-0)
Supplement: Supplementary file 4 — Supplementary Data 3 [file 41467_2017_151_MOESM4_ESM.txt]

chr	start	end	HDgroup
chr7	75923331	75924845	dTRE
chr7	27773783	27774970	dTRE
chr19	2398311	2399287	dTRE
chr16	89050113	89051597	dTRE
chr19	5863588	5865998	dTRE
chr2	113463555	113464779	dTRE
chr5	135547465	135548671	dTRE
chr19	5967901	5968704	dTRE
chr7	104993818	104995144	dTRE
chr15	74681280	74682635	dTRE
chr1	204332036	204333130	dTRE
chr8	27325694	27326686	dTRE
chr19	18099887	18101004	dTRE
chr17	74456307	74457410	dTRE
chr21	40823053	40824310	dTRE
chr11	34621366	34622347	dTRE
chr8	21918683	21919521	dTRE
chr11	3214981	3216060	dTRE
chr11	65187061	65188981	dTRE
chr17	55456773	55457781	dTRE
chr11	3425607	3426494	dTRE
chr9	130624397	130625166	dTRE
chr5	43212204	43213466	dTRE
chr11	2762412	2763405	dTRE
chr10	77795872	77796786	dTRE
chr11	65260867	65262067	dTRE
chr1	161493628	161494718	dTRE
chr1	230030904	230031830	dTRE
chr6	84140805	84141722	dTRE
chr16	88574963	88576095	dTRE
chr16	24146902	24148028	dTRE
chr7	73088746	73089853	dTRE
chr11	2867169	2868023	dTRE
chr22	24108778	24109494	dTRE
chr6	36086575	36087756	dTRE
chr11	111781201	111782695	dTRE
chr6	160262644	160263965	dTRE
chr12	57505034	57506267	dTRE
chr11	111711773	111712599	dTRE
chr12	95968386	95969405	dTRE
chr17	44859473	44860340	dTRE
chr17	71470110	71471051	dTRE
chr19	55669731	55670733	dTRE
chr19	49163987	49164921	dTRE
chr17	40167939	40168918	dTRE
chr11	114086863	114087722	dTRE
chr6	161794588	161795496	dTRE
chr20	61041582	61042490	dTRE
chr11	12222346	12223369	dTRE
chr19	18438730	18439756	dTRE
chr21	35365044	35366216	dTRE
chr19	50136266	50137256	dTRE
chr8	10631112	10632021	dTRE
chr19	3133169	3134206	dTRE
chr17	79068366	79069330	dTRE
chr20	61364270	61365415	dTRE
chr11	46243817	46244710	dTRE
chr4	55454353	55455181	dTRE
chr3	71450007	71450985	dTRE
chr12	1685824	1686779	dTRE
chr2	202766223	202767080	dTRE
chr19	19169772	19170779	dTRE
chr2	56128179	56129169	dTRE
chr7	107652830	107654044	dTRE
chr4	2403673	2404619	dTRE
chr19	19247736	19248768	dTRE
chr9	125138087	125138741	dTRE
chr12	93696511	93697239	dTRE
chr17	25773441	25774473	dTRE
chr10	11492147	11493101	dTRE
chr22	21219164	21222721	dTRE
chr5	108071218	108072047	dTRE
chr12	104995002	104995787	dTRE
chr3	72004363	72005013	dTRE
chr15	74674706	74675723	dTRE
chr12	7008931	7009561	dTRE
chr1	27293076	27294087	dTRE
chr1	12493635	12494658	dTRE
chr6	15036880	15037662	dTRE
chr2	44271308	44272087	dTRE
chr13	113874276	113875323	dTRE
chr20	48914966	48915677	dTRE
chr3	72212847	72213621	dTRE
chr10	74836197	74837307	dTRE
chr11	74742068	74743285	dTRE
chr14	24058200	24058829	dTRE
chr17	80382228	80383528	dTRE
chr19	8393935	8394898	dTRE
chr8	103874819	103875771	dTRE
chr1	11508027	11509190	dTRE
chr7	76002394	76003505	dTRE
chr2	119564194	119565186	dTRE
chr3	134214945	134215611	dTRE
chr9	251183	252000	dTRE
chr17	48695285	48696213	dTRE
chr22	39096987	39097904	dTRE
chr17	76967106	76967979	dTRE
chr9	132175007	132175546	dTRE
chr1	37944720	37945808	dTRE
chr1	181098549	181099674	dTRE
chr1	12141300	12142382	dTRE
chr16	68659241	68660203	dTRE
chr19	16140123	16140999	dTRE
chr20	62496867	62497766	dTRE
chrX	40869562	40870258	dTRE
chrX	102942680	102943263	dTRE
chr8	22756991	22758011	dTRE
chr9	101081051	101082048	dTRE
chr20	42077300	42078165	dTRE
chr1	11953002	11953996	dTRE
chr19	45945476	45946493	dTRE
chr1	67223595	67224728	dTRE
chr17	64341530	64342570	dTRE
chr21	35296015	35297036	dTRE
chr4	40202117	40203092	dTRE
chr1	26246399	26247515	dTRE
chr11	13111699	13112543	dTRE
chr13	22009798	22010618	dTRE
chr22	46937636	46938547	dTRE
chr17	29877110	29878142	dTRE
chr4	2388986	2389933	dTRE
chr7	36429576	36430543	dTRE
chr11	65239352	65240361	dTRE
chr15	60690810	60691701	dTRE
chr1	155092332	155093413	dTRE
chr1	44471519	44472164	dTRE
chr10	45408659	45409620	dTRE
chr11	44799500	44800278	dTRE
chr6	14108546	14109546	dTRE
chr2	217638868	217639868	dTRE
chr3	129812570	129813545	dTRE
chr19	6059907	6060715	dTRE
chr7	139229253	139230663	dTRE
chr7	44906644	44907762	dTRE
chr9	96356413	96357206	dTRE
chr8	23404889	23405766	dTRE
chr2	167213740	167214488	dTRE
chr3	48003229	48004029	dTRE
chr8	8098838	8099833	dTRE
chr16	85388637	85389677	dTRE
chr19	46095077	46096167	dTRE
chr15	90809125	90810017	dTRE
chr1	236515006	236515909	dTRE
chr11	118472938	118473682	dTRE
chr19	14637895	14638889	dTRE
chr8	38625546	38626535	dTRE
chr2	119479414	119480380	dTRE
chr8	134419510	134420363	dTRE
chr11	43710445	43711245	dTRE
chr1	31247680	31248819	dTRE
chr12	112851508	112852399	dTRE
chr21	16135067	16135928	dTRE
chrX	47400223	47401037	dTRE
chr7	22866939	22867774	dTRE
chr1	32479857	32480707	dTRE
chr12	45667397	45668206	dTRE
chr3	10202236	10203254	dTRE
chr5	149011659	149012693	dTRE
chr6	119394250	119395217	dTRE
chr12	76485946	76486931	dTRE
chr17	48929118	48930084	dTRE
chr19	9906446	9907362	dTRE
chr21	40222132	40223189	dTRE
chr15	96868254	96869206	dTRE
chr18	60330929	60331574	dTRE
chr20	24773977	24774815	dTRE
chr22	35772822	35773592	dTRE
chr17	80061831	80062792	dTRE
chr5	139596713	139597618	dTRE
chr15	85181187	85182104	dTRE
chr14	77427868	77428607	dTRE
chr17	78174973	78175624	dTRE
chr19	30384307	30385393	dTRE
chr21	38090644	38091592	dTRE
chr8	10385538	10386537	dTRE
chr8	103596566	103597666	dTRE
chr1	173524787	173525818	dTRE
chr12	125259571	125260357	dTRE
chr3	5099375	5100248	dTRE
chr6	157948084	157949347	dTRE
chr10	835268	835795	dTRE
chr12	94142172	94143225	dTRE
chr1	3020437	3021831	dTRE
chr1	110460215	110461286	dTRE
chr2	202093312	202094071	dTRE
chr3	130105264	130105804	dTRE
chr3	195647933	195648759	dTRE
chr6	168460839	168461736	dTRE
chr11	69263304	69264990	dTRE
chr14	100906982	100907845	dTRE
chr16	56312359	56313117	dTRE
chrX	40157318	40158032	dTRE
chrX	123475796	123476359	dTRE
chr3	193614676	193615661	dTRE
chr7	51444528	51445562	dTRE
chr10	73369116	73370132	dTRE
chrX	39612246	39613099	dTRE
chr19	17345174	17346151	dTRE
chr6	36590810	36591811	dTRE
chr1	11800725	11801745	dTRE
chr3	13620259	13621313	dTRE
chr8	56919090	56920007	dTRE
chr16	11226816	11227778	dTRE
chr17	25929522	25930333	dTRE
chr5	134434424	134435317	dTRE
chr7	24859798	24860410	dTRE
chr12	109249126	109250110	dTRE
chr1	113760136	113761033	dTRE
chr1	223254528	223255207	dTRE
chr15	52135362	52136130	dTRE
chr16	85205344	85206278	dTRE
chr17	37056893	37057845	dTRE
chr20	31162722	31163661	dTRE
chr1	226000983	226002179	dTRE
chr19	19211477	19212295	dTRE
chr2	238795167	238796028	dTRE
chr2	242801220	242802077	dTRE
chr9	96461948	96462664	dTRE
chr9	139145766	139146478	dTRE
chr11	10667190	10668128	dTRE
chr13	51034273	51034935	dTRE
chr17	46605804	46606370	dTRE
chr19	11248637	11249078	dTRE
chrX	134597795	134598472	dTRE
chr3	72338925	72339767	dTRE
chr19	39086504	39087455	dTRE
chr7	511240	511921	dTRE
chr11	109618381	109619111	dTRE
chr2	10881858	10882790	dTRE
chr10	72451280	72452334	dTRE
chr20	45982070	45983145	dTRE
chr6	108581263	108582124	dTRE
chr19	39515383	39516717	dTRE
chr13	113394805	113395486	dTRE
chr18	47883373	47884126	dTRE
chr19	3754041	3755850	dTRE
chr6	4637328	4638117	dTRE
chr16	74872769	74873613	dTRE
chr2	220143676	220144539	dTRE
chr2	242834571	242834983	dTRE
chr3	13040272	13041366	dTRE
chr9	139510950	139511748	dTRE
chr11	3252740	3253511	dTRE
chr12	131436894	131437771	dTRE
chr16	87717793	87718711	dTRE
chr7	154484967	154486141	dTRE
chr9	101838129	101839667	dTRE
chr10	75752622	75753679	dTRE
chr8	104524014	104524924	dTRE
chr22	22294943	22306179	dTRE
chr14	77506510	77507424	dTRE
chr18	33042738	33043722	dTRE
chr11	65455104	65455866	dTRE
chr14	31708626	31709460	dTRE
chr14	102996973	102997953	dTRE
chr19	14477259	14478206	dTRE
chrX	48641192	48642023	dTRE
chr1	246038174	246039139	dTRE
chr5	142628096	142629545	dTRE
chr11	63298400	63299430	dTRE
chr1	154965616	154966412	dTRE
chr3	72218657	72219178	dTRE
chr3	97651038	97651830	dTRE
chr4	114315856	114316607	dTRE
chr4	186316620	186317556	dTRE
chr9	139406787	139407693	dTRE
chr10	105455540	105456497	dTRE
chr22	44421455	44422348	dTRE
chrX	48489354	48490202	dTRE
chr17	54987011	54988056	dTRE
chr3	130569247	130569800	dTRE
chr9	136292595	136293345	dTRE
chr12	125424145	125425806	dTRE
chr15	95713043	95713894	dTRE
chrX	118824724	118825691	dTRE
chrX	134909133	134909832	dTRE
chr11	44802169	44803644	dTRE
chr11	62234930	62235853	dTRE
chr6	57181226	57182168	dTRE
chr15	83517920	83518998	dTRE
chr16	85429400	85430137	dTRE
chr2	11435685	11436426	dTRE
chr5	43105665	43106463	dTRE
chr3	21447651	21448449	dTRE
chr8	41604841	41605718	dTRE
chr16	30546634	30547699	dTRE
chr3	43814683	43815441	dTRE
chr2	138721615	138722553	dTRE
chr3	170909916	170910720	dTRE
chr1	208058240	208059165	dTRE
chr2	70359094	70360168	dTRE
chr7	139703434	139704497	dTRE
chr19	7642789	7643467	dTRE
chr6	43254481	43255146	dTRE
chr19	10728123	10728735	dTRE
chr6	30652257	30653185	dTRE
chr16	194522	195569	dTRE
chr1	146849087	146849978	dTRE
chr3	107818828	107819488	dTRE
chr5	147722584	147724042	dTRE
chr6	130334588	130335110	dTRE
chr14	65633605	65634401	dTRE
chr20	9120574	9121486	dTRE
chr20	36755319	36756085	dTRE
chr22	27028332	27028940	dTRE
chr5	53621016	53622062	dTRE
chr2	202022707	202023415	dTRE
chr5	136956957	136957655	dTRE
chr10	13541415	13542166	dTRE
chr19	18617871	18618718	dTRE
chr12	125367735	125368485	dTRE
chr17	44054175	44054948	dTRE
chr1	68199252	68200295	dTRE
chr10	7441358	7442110	dTRE
chr2	8803503	8804461	dTRE
chr2	68514735	68515693	dTRE
chr7	382762	383724	dTRE
chr12	56544148	56544922	dTRE
chr15	77828117	77828825	dTRE
chr16	88730121	88731049	dTRE
chr1	182365389	182366172	dTRE
chr7	2344012	2344608	dTRE
chr16	75543183	75544103	dTRE
chr5	39665532	39666387	dTRE
chr10	3932940	3933799	dTRE
chr4	184317087	184317821	dTRE
chr19	46434333	46435061	dTRE
chr6	109625369	109626455	dTRE
chr17	52941767	52942557	dTRE
chr2	122406840	122407659	dTRE
chr7	50427553	50428390	dTRE
chr4	25307995	25308960	dTRE
chr1	51985909	51986960	dTRE
chr20	51947107	51947923	dTRE
chr2	217157059	217157915	dTRE
chr7	18216795	18217591	dTRE
chr8	30278462	30279092	dTRE
chr8	143614976	143615538	dTRE
chr13	101263929	101264587	dTRE
chr14	65949421	65950220	dTRE
chr14	69216116	69216754	dTRE
chr15	38513938	38514790	dTRE
chr17	6902072	6902800	dTRE
chr17	77043934	77044649	dTRE
chr19	605098	605934	dTRE
chr20	636247	636642	dTRE
chr22	35439089	35439927	dTRE
chr6	15889305	15890913	dTRE
chr3	44371592	44372594	dTRE
chr3	45311309	45312258	dTRE
chr11	118610621	118611377	dTRE
chr4	129473858	129474591	dTRE
chr8	61988836	61989648	dTRE
chr19	49137162	49138159	dTRE
chr22	23773436	23774142	dTRE
chr7	23841634	23842196	dTRE
chr7	129912544	129913560	dTRE
chr6	109621143	109622111	dTRE
chr7	101246183	101247151	dTRE
chr19	3842710	3843506	dTRE
chr6	150571722	150572584	dTRE
chr19	1073001	1073906	dTRE
chr5	50254383	50255171	dTRE
chr21	38903138	38904336	dTRE
chr1	32394152	32394999	dTRE
chr7	75943372	75944386	dTRE
chr9	130620834	130621893	dTRE
chr20	60725400	60726413	dTRE
chr1	229887182	229888068	dTRE
chr6	73270382	73271174	dTRE
chr11	46360233	46360846	dTRE
chr15	50429098	50429807	dTRE
chr2	55365107	55365808	dTRE
chr8	103697843	103698629	dTRE
chr1	12526147	12527172	dTRE
chr2	120027926	120028631	dTRE
chr3	52566302	52567007	dTRE
chr3	195603670	195604538	dTRE
chr4	160025228	160026150	dTRE
chr5	77779708	77780532	dTRE
chr5	139492052	139492809	dTRE
chr7	5490836	5491850	dTRE
chr9	71803841	71804461	dTRE
chr9	90166446	90167237	dTRE
chr9	127615557	127616313	dTRE
chr11	129962729	129963404	dTRE
chr13	31734712	31735523	dTRE
chr13	96137768	96138612	dTRE
chr14	25157147	25157651	dTRE
chr14	65319722	65320324	dTRE
chr17	4004294	4005125	dTRE
chr19	524549	525370	dTRE
chr22	24387783	24388564	dTRE
chr22	37645934	37646532	dTRE
chrX	39710077	39710891	dTRE
chrX	44774395	44775182	dTRE
chr1	6616741	6617656	dTRE
chr1	59433889	59434762	dTRE
chr3	37269986	37270836	dTRE
chr4	55365327	55365875	dTRE
chr5	134722409	134723004	dTRE
chr5	180615175	180616217	dTRE
chr6	20455280	20456567	dTRE
chr7	22706944	22707903	dTRE
chr8	42505342	42505982	dTRE
chr8	125595140	125596039	dTRE
chr10	17473622	17474657	dTRE
chr11	6639701	6640719	dTRE
chr12	54826094	54826915	dTRE
chr12	104992095	104992968	dTRE
chr13	96032514	96033544	dTRE
chr16	85595307	85596346	dTRE
chr17	17321455	17322248	dTRE
chr18	9663215	9664119	dTRE
chr20	17891252	17892125	dTRE
chr21	39461677	39462689	dTRE
chr6	31794357	31797922	HDprom
chr2	198364229	198365255	HDprom
chr6	31782105	31785960	HDprom
chr7	75923331	75924845	HDprom
chr13	31735620	31736638	HDprom
chr6	160210392	160211604	HDprom
chr12	655911	656943	HDprom
chr11	286948	288156	HDprom
chr11	122932364	122933595	HDprom
chr19	1354035	1355052	HDprom
chr13	31191391	31192210	HDprom
chr1	27247311	27248530	HDprom
chr5	172198992	172200279	HDprom
chr21	45147830	45149007	HDprom
chr2	113463555	113464779	HDprom
chr7	75931269	75932416	HDprom
chr6	44214900	44216195	HDprom
chr22	41681973	41683009	HDprom
chr2	70369541	70370408	HDprom
chr21	47572855	47573978	HDprom
chr5	132387082	132388168	HDprom
chr19	42387872	42388787	HDprom
chr11	63952740	63953859	HDprom
chr11	62341247	62342177	HDprom
chr12	57081604	57082739	HDprom
chr15	74681280	74682635	HDprom
chr12	111051345	111052270	HDprom
chr7	157128967	157130137	HDprom
chr1	155214197	155215084	HDprom
chr17	16283596	16284647	HDprom
chr1	204332036	204333130	HDprom
chr16	89039460	89040548	HDprom
chr6	44213800	44214811	HDprom
chr1	114447050	114448242	HDprom
chr15	44580143	44581056	HDprom
chr22	41252274	41253363	HDprom
chr5	133706349	133707233	HDprom
chr15	74890399	74891268	HDprom
chr19	54691921	54692784	HDprom
chr21	40823053	40824310	HDprom
chr11	75272741	75273764	HDprom
chr11	65187061	65188981	HDprom
chr12	1704240	1705047	HDprom
chr21	35445072	35446011	HDprom
chr17	73996037	73997294	HDprom
chr1	16161677	16163186	HDprom
chr11	89955765	89956857	HDprom
chr19	46974879	46975743	HDprom
chr18	19284669	19285350	HDprom
chr10	121410481	121411437	HDprom
chr19	49122059	49123280	HDprom
chr9	130624397	130625166	HDprom
chr5	43212204	43213466	HDprom
chr19	42721523	42722281	HDprom
chr16	50279031	50279921	HDprom
chr12	124451246	124452385	HDprom
chr6	53213352	53214248	HDprom
chr1	161493628	161494718	HDprom
chr6	84140805	84141722	HDprom
chr16	88574963	88576095	HDprom
chr10	74451264	74451960	HDprom
chr3	185655540	185656625	HDprom
chr19	51893406	51894204	HDprom
chr16	3017968	3018992	HDprom
chr11	111781201	111782695	HDprom
chr7	1500737	1501653	HDprom
chr19	2266153	2266970	HDprom
chr5	10249775	10250875	HDprom
chr19	49402909	49404015	HDprom
chr12	57505034	57506267	HDprom
chr14	23387926	23388937	HDprom
chr15	44092257	44093275	HDprom
chr7	100493718	100494587	HDprom
chr9	86322780	86323670	HDprom
chr6	157040519	157042008	HDprom
chr19	55669731	55670733	HDprom
chr7	1199575	1200507	HDprom
chr14	102553133	102553905	HDprom
chr17	7790262	7791260	HDprom
chr18	71814913	71815697	HDprom
chr19	49163987	49164921	HDprom
chr11	114086863	114087722	HDprom
chr12	2903446	2904250	HDprom
chr19	18438730	18439756	HDprom
chr2	73460930	73461903	HDprom
chr2	62115154	62116085	HDprom
chr2	73114825	73115603	HDprom
chr17	40273273	40274183	HDprom
chr7	2149571	2150386	HDprom
chr7	138791383	138792381	HDprom
chr1	162759714	162760872	HDprom
chr20	60934109	60934827	HDprom
chr1	147400545	147401620	HDprom
chr1	161581891	161582995	HDprom
chr1	181056209	181058069	HDprom
chr16	223857	224946	HDprom
chr19	19169772	19170779	HDprom
chr1	3691111	3692145	HDprom
chr7	26240017	26241207	HDprom
chr4	2403673	2404619	HDprom
chr9	33024559	33025661	HDprom
chr11	86012894	86013819	HDprom
chr17	74722396	74723094	HDprom
chr1	111505482	111506463	HDprom
chr5	138608823	138609826	HDprom
chr21	44494295	44495243	HDprom
chr6	42531572	42532596	HDprom
chr13	34116543	34117536	HDprom
chrX	123094451	123095268	HDprom
chrX	147062541	147063107	HDprom
chr21	33031176	33032254	HDprom
chr1	75198355	75199211	HDprom
chr22	21219164	21222721	HDprom
chr1	161500468	161501415	HDprom
chr20	55904713	55905656	HDprom
chr6	31788959	31790726	HDprom
chr2	191184034	191185016	HDprom
chr2	203129917	203130893	HDprom
chr7	32982767	32983488	HDprom
chr9	91925606	91926199	HDprom
chr18	77721574	77722452	HDprom
chr15	68176572	68177516	HDprom
chrX	108779251	108780245	HDprom
chr11	64084467	64085621	HDprom
chr1	154908816	154910041	HDprom
chr11	118560529	118561182	HDprom
chr16	28874476	28875354	HDprom
chr12	94135446	94136302	HDprom
chr19	17515916	17516800	HDprom
chr10	73975422	73976185	HDprom
chr6	82462445	82463490	HDprom
chr11	65189294	65190337	HDprom
chr19	49467425	49468605	HDprom
chrX	118740062	118740988	HDprom
chr10	43277447	43278632	HDprom
chr11	74742068	74743285	HDprom
chr19	1632665	1633822	HDprom
chr8	141474760	141475787	HDprom
chr7	76002394	76003505	HDprom
chr16	87904700	87905680	HDprom
chr1	184020203	184021196	HDprom
chr1	59249297	59250323	HDprom
chr15	58357144	58357915	HDprom
chr16	67880153	67880863	HDprom
chr16	88592183	88593202	HDprom
chr19	53193727	53194435	HDprom
chr22	42977044	42977895	HDprom
chr3	13493043	13493982	HDprom
chr19	14628714	14629724	HDprom
chr11	65274536	65275592	HDprom
chr4	159643642	159644638	HDprom
chr10	74855705	74856768	HDprom
chr22	18257090	18258000	HDprom
chr20	49307816	49308802	HDprom
chr19	1021254	1022209	HDprom
chr12	125401384	125402230	HDprom
chr4	57396241	57397012	HDprom
chr14	77923953	77924990	HDprom
chr19	54693293	54694127	HDprom
chr20	62496867	62497766	HDprom
chrX	40869562	40870258	HDprom
chrX	102942680	102943263	HDprom
chr19	54711479	54712845	HDprom
chr7	100168842	100169846	HDprom
chr15	42786845	42787883	HDprom
chr4	128702779	128703681	HDprom
chrX	154563481	154564256	HDprom
chr4	40202117	40203092	HDprom
chr21	34143983	34144798	HDprom
chr1	78470058	78470865	HDprom
chr3	130063837	130064681	HDprom
chr3	138327895	138328906	HDprom
chr17	29877110	29878142	HDprom
chr21	44456506	44457589	HDprom
chr2	27851456	27852418	HDprom
chr5	140700223	140701261	HDprom
chr11	65239352	65240361	HDprom
chr12	69979075	69980084	HDprom
chr12	123010731	123011599	HDprom
chr1	155290068	155290850	HDprom
chr12	56753772	56754666	HDprom
chr6	14108546	14109546	HDprom
chr2	85766250	85767273	HDprom
chr5	141061796	141062419	HDprom
chr14	96968246	96969124	HDprom
chr22	27040413	27041644	HDprom
chrX	77359052	77359787	HDprom
chr1	156307534	156308408	HDprom
chr1	1711329	1712346	HDprom
chr15	102192592	102193585	HDprom
chr8	23404889	23405766	HDprom
chr16	21311553	21312445	HDprom
chr4	88343416	88344411	HDprom
chr16	85388637	85389677	HDprom
chr1	16766487	16767426	HDprom
chr1	212731504	212733349	HDprom
chr18	12885288	12886222	HDprom
chr6	30684850	30685933	HDprom
chr12	125398732	125399536	HDprom
chr17	77070277	77071122	HDprom
chr17	57698244	57698932	HDprom
chr20	43106618	43107608	HDprom
chr1	145826030	145827115	HDprom
chr19	3756428	3758274	HDprom
chr6	40345423	40346384	HDprom
chr21	16135067	16135928	HDprom
chr17	79669971	79670676	HDprom
chr21	37691836	37692554	HDprom
chr6	31465326	31466232	HDprom
chr1	32479857	32480707	HDprom
chr1	63988740	63989514	HDprom
chr9	19408386	19409184	HDprom
chr10	102133402	102133986	HDprom
chr11	107799025	107799768	HDprom
chr13	41885737	41886372	HDprom
chr15	90118013	90118844	HDprom
chr16	2390935	2391443	HDprom
chr19	1674907	1675807	HDprom
chr22	29168266	29168882	HDprom
chrX	106243401	106244002	HDprom
chr17	80061831	80062792	HDprom
chr11	65265862	65266766	HDprom
chr5	173043623	173044420	HDprom
chr16	85604385	85605527	HDprom
chr1	234735943	234736588	HDprom
chr14	77427868	77428607	HDprom
chr10	72648261	72648817	HDprom
chr3	186500994	186501993	HDprom
chr12	53845471	53845942	HDprom
chr7	20258713	20259634	HDprom
chr13	45914351	45914964	HDprom
chr19	11545844	11546638	HDprom
chr19	17345174	17346151	HDprom
chr12	70131729	70132531	HDprom
chr1	45986525	45987691	HDprom
chr1	85744211	85745279	HDprom
chr17	25929522	25930333	HDprom
chr1	153939490	153940396	HDprom
chr10	126109081	126110154	HDprom
chr20	54986962	54987764	HDprom
chr7	150020249	150021317	HDprom
chr3	130613016	130613673	HDprom
chr4	103748491	103749472	HDprom
chr5	131563069	131563721	HDprom
chr8	145737215	145738018	HDprom
chr14	103800268	103800776	HDprom
chr17	79259554	79260496	HDprom
chr19	11248637	11249078	HDprom
chr10	72199538	72200456	HDprom
chr1	154947113	154948132	HDprom
chr15	43802434	43803206	HDprom
chr3	37034554	37035500	HDprom
chr19	39086504	39087455	HDprom
chr12	104356129	104356775	HDprom
chr11	215613	216343	HDprom
chr6	134273882	134274630	HDprom
chr20	45982070	45983145	HDprom
chr11	57195838	57196749	HDprom
chr1	100816488	100817380	HDprom
chr1	3712974	3713579	HDprom
chr2	220143676	220144539	HDprom
chr11	129872655	129873510	HDprom
chr13	52377416	52377945	HDprom
chr15	78857493	78858087	HDprom
chr16	46777190	46777939	HDprom
chr19	48281960	48282700	HDprom
chr5	131516630	131517425	HDprom
chr5	137910635	137911598	HDprom
chr1	180991708	180992571	HDprom
chr22	22294943	22306179	HDprom
chr14	77506510	77507424	HDprom
chr16	23568233	23568917	HDprom
chr6	37665535	37666408	HDprom
chr17	40169240	40170043	HDprom
chrX	48641192	48642023	HDprom
chr6	170151086	170151923	HDprom
chr2	61763879	61764637	HDprom
chr6	75953158	75954037	HDprom
chr17	74349536	74350505	HDprom
chr19	920660	921417	HDprom
chr19	10766308	10767107	HDprom
chr19	14582750	14583648	HDprom
chrX	74493160	74493808	HDprom
chrX	129086495	129087082	HDprom
chr7	76025854	76026820	HDprom
chr12	125424145	125425806	HDprom
chr11	57194528	57195111	HDprom
chrX	118824724	118825691	HDprom
chr5	43483196	43484274	HDprom
chr1	154601358	154602080	HDprom
chr15	83517920	83518998	HDprom
chr21	16125995	16126834	HDprom
chr3	43814683	43815441	HDprom
chr11	65769425	65770465	HDprom
chr7	120629473	120630543	HDprom
chr12	107348646	107349327	HDprom
chr15	89877886	89878744	HDprom
chr16	28502918	28503770	HDprom
chr19	2269307	2270233	HDprom
chrX	80065050	80065580	HDprom
chr17	46985311	46986156	HDprom
chr19	49356977	49357760	HDprom
chr5	141736815	141737728	HDprom
chr7	12756042	12757042	HDprom
chr8	27471886	27472739	HDprom
chr10	43916174	43917005	HDprom
chr7	382762	383724	HDprom
chr7	75507633	75508583	HDprom
chr7	2344012	2344608	HDprom
chr7	128472005	128472873	HDprom
chr1	23345646	23346177	HDprom
chr11	65120703	65121663	HDprom
chr2	55275970	55276583	HDprom
chr2	122406840	122407659	HDprom
chr7	50427553	50428390	HDprom
chr2	128457863	128458568	HDprom
chr10	5522269	5523230	HDprom
chr2	197664211	197664820	HDprom
chr2	201170705	201171354	HDprom
chr3	186647894	186648521	HDprom
chr4	1858364	1859297	HDprom
chr4	25313900	25314778	HDprom
chr5	180648756	180649849	HDprom
chr9	140148647	140149500	HDprom
chr11	63438489	63439307	HDprom
chr19	605098	605934	HDprom
chr19	18402362	18403202	HDprom
chr22	38072531	38073043	HDprom
chr11	30344259	30345025	HDprom
chr11	353244	354030	HDprom
chr8	61988836	61989648	HDprom
chr19	49137162	49138159	HDprom
chr19	1383213	1384053	HDprom
chr1	169862977	169863971	HDprom
chr19	50275891	50276889	HDprom
chr8	82754268	82755238	HDprom
chr17	45569528	45570219	HDprom
chr1	23695065	23696375	HDprom
chr16	30418118	30418948	HDprom
chr1	245025705	245026430	HDprom
chr6	73270382	73271174	HDprom
chr19	50278950	50279834	HDprom
chr2	47403486	47404040	HDprom
chr2	101922715	101923421	HDprom
chr2	201728904	201729658	HDprom
chr3	52566302	52567007	HDprom
chr3	195603670	195604538	HDprom
chr4	1023603	1024483	HDprom
chr4	160025228	160026150	HDprom
chr5	169659687	169660379	HDprom
chr13	31734712	31735523	HDprom
chr22	36784017	36784859	HDprom
chr3	45729973	45731004	HDprom
chr21	30445191	30446246	HDprom
chr1	94344549	94345287	HDprom
chr5	180615175	180616217	HDprom
chr6	27639830	27640449	HDprom
chr6	27655129	27656493	HDprom
chr7	100860281	100861106	HDprom
chr11	6639701	6640719	HDprom
chr12	46385571	46386297	HDprom
chr12	104992095	104992968	HDprom
chr17	38081407	38081991	HDprom
chr18	3607028	3608230	HDprom
chr19	8590263	8591001	HDprom
chr16	89227208	89228470	noHD
chr12	125399635	125400639	noHD
chr19	2679042	2680277	noHD
chr19	18740394	18741417	noHD
chr20	58638781	58639791	noHD
chr17	64562895	64563909	noHD
chr3	171811189	171812549	noHD
chr1	146250278	146251351	noHD
chr7	76603713	76604738	noHD
chr7	157937117	157938494	noHD
chr7	158766806	158767659	noHD
chr20	51072722	51073798	noHD
chr19	4762681	4763778	noHD
chr1	146056828	146057993	noHD
chr16	11633184	11634274	noHD
chr16	219658	220666	noHD
chr1	148739310	148740373	noHD
chr19	2677758	2678963	noHD
chr6	151006486	151007729	noHD
chr9	131320483	131321533	noHD
chr1	3048484	3049568	noHD
chr2	114006535	114007450	noHD
chr19	1548384	1549484	noHD
chr17	44863631	44864611	noHD
chr22	27019645	27020885	noHD
chr7	76105343	76106641	noHD
chr7	142152757	142154040	noHD
chr1	144811420	144812262	noHD
chr19	11230635	11231555	noHD
chr1	148577081	148578345	noHD
chr3	129809201	129810161	noHD
chr17	7257997	7258880	noHD
chr1	144146388	144147536	noHD
chr1	149430777	149431850	noHD
chr9	129483436	129484490	noHD
chr17	79691203	79692127	noHD
chr19	7124565	7125593	noHD
chr1	154967873	154968907	noHD
chr11	20487382	20488258	noHD
chr1	146050631	146051627	noHD
chr21	47574085	47575106	noHD
chr12	42690123	42691127	noHD
chr1	3400002	3400997	noHD
chr10	131732757	131733563	noHD
chr18	74827266	74828565	noHD
chr2	29502334	29504166	noHD
chr1	19051950	19052958	noHD
chr6	31453622	31454580	noHD
chr7	2966034	2966791	noHD
chr1	206173108	206174376	noHD
chr1	146401165	146402406	noHD
chr11	70317024	70317853	noHD
chr5	749561	750694	noHD
chr6	31356581	31357519	noHD
chr1	149105553	149106394	noHD
chr9	95241309	95242177	noHD
chr9	139033328	139034339	noHD
chr20	48504656	48505622	noHD
chr20	57978721	57979667	noHD
chr22	42950359	42951148	noHD
chr17	36194399	36195440	noHD
chr21	34426446	34427494	noHD
chr8	1723939	1725174	noHD
chr1	120873995	120875115	noHD
chr7	73417266	73418206	noHD
chr2	106536027	106536961	noHD
chr10	81538884	81539617	noHD
chr19	2390947	2391667	noHD
chr1	145298963	145300428	noHD
chr20	55797258	55798395	noHD
chr9	139002876	139004022	noHD
chr11	64031775	64032481	noHD
chr18	77269202	77270253	noHD
chr10	38644613	38645546	noHD
chr10	89195635	89196656	noHD
chr1	120386478	120387623	noHD
chr1	145292392	145294062	noHD
chr1	147598669	147599880	noHD
chr12	109559499	109560420	noHD
chr12	112124762	112125634	noHD
chr17	782597	783558	noHD
chr1	144620813	144622222	noHD
chr5	841984	843159	noHD
chr2	129320108	129321183	noHD
chr1	234733442	234734253	noHD
chr3	16647063	16648181	noHD
chr20	56477101	56478080	noHD
chr1	146407360	146408561	noHD
chr4	3939686	3940677	noHD
chr8	143915457	143916409	noHD
chr9	139505470	139506360	noHD
chr17	16708700	16709709	noHD
chr19	1150671	1151627	noHD
chrX	102473418	102474315	noHD
chr19	11190448	11191309	noHD
chr1	148346333	148347400	noHD
chr19	597175	598280	noHD
chr12	124272320	124273284	noHD
chr1	146244229	146245183	noHD
chr12	124521211	124522562	noHD
chr20	62400291	62401288	noHD
chr3	42125648	42126595	noHD
chr11	70027444	70028358	noHD
chr1	147592372	147593373	noHD
chr7	142115313	142116477	noHD
chr16	28678170	28679226	noHD
chr1	21794801	21795795	noHD
chr1	11029069	11029975	noHD
chr19	49333990	49334870	noHD
chr6	82749946	82750902	noHD
chr7	6961981	6963496	noHD
chr17	20337340	20338296	noHD
chr20	62401471	62402330	noHD
chrX	100670180	100671104	noHD
chr1	146394830	146395960	noHD
chr16	50478267	50479212	noHD
chr6	158564426	158565237	noHD
chr8	144036774	144037746	noHD
chr11	3421780	3422850	noHD
chr2	87947439	87948358	noHD
chr7	156913154	156914252	noHD
chr10	89060815	89061632	noHD
chr9	135199649	135200497	noHD
chr9	139432746	139433370	noHD
chr11	113720884	113721742	noHD
chr12	125146016	125146679	noHD
chr12	131459357	131459981	noHD
chr19	10511911	10512822	noHD
chr16	3300791	3301867	noHD
chr20	58030529	58031588	noHD
chr1	144614513	144615851	noHD
chr1	154415407	154416206	noHD
chr12	69809746	69810764	noHD
chr6	27082338	27083494	noHD
chr10	28731167	28731941	noHD
chr10	6999676	7000642	noHD
chr7	44171108	44172048	noHD
chr1	1150359	1151523	noHD
chr1	234342526	234343576	noHD
chr7	101900457	101901423	noHD
chr17	19473957	19474982	noHD
chr20	60968361	60969294	noHD
chr1	20475686	20476436	noHD
chr6	152086492	152087258	noHD
chr11	2338106	2338825	noHD
chr16	863754	864680	noHD
chr22	42914913	42915669	noHD
chr21	34198807	34199741	noHD
chr11	65374063	65374693	noHD
chr1	14751940	14753017	noHD
chr11	61293112	61294144	noHD
chr19	5006509	5007618	noHD
chr2	87795387	87796315	noHD
chr4	1783930	1784707	noHD
chr5	2185658	2186408	noHD
chr5	14338155	14339019	noHD
chr7	100350425	100351203	noHD
chr9	130215798	130216910	noHD
chr10	89053265	89054111	noHD
chr10	130494151	130494748	noHD
chr16	87196903	87197797	noHD
chr19	50479553	50480442	noHD
chr19	50906328	50907264	noHD
chrX	101968069	101968963	noHD
chr1	119909841	119910749	noHD
chr19	17131597	17132505	noHD
chr17	79622317	79623204	noHD
chr1	7101446	7102439	noHD
chr9	116698304	116699067	noHD
chr16	81527200	81528215	noHD
chr18	12191470	12192503	noHD
chr19	23253647	23254645	noHD
chr5	180523724	180525017	noHD
chr12	46696595	46697573	noHD
chr6	45695987	45696755	noHD
chr12	38543535	38544337	noHD
chr12	132658402	132659266	noHD
chr2	8756422	8757568	noHD
chr2	25100975	25101551	noHD
chr7	4792578	4793589	noHD
chr7	97918538	97919485	noHD
chr16	23710264	23711269	noHD
chr19	4084009	4085085	noHD
chr16	29675017	29675791	noHD
chr22	17694635	17695548	noHD
chr5	1130084	1130778	noHD
chr2	241696887	241697669	noHD
chr3	71895069	71895839	noHD
chr7	101189671	101190649	noHD
chr8	8095599	8096419	noHD
chr9	140244129	140245170	noHD
chr11	75024464	75025498	noHD
chr12	130442622	130443631	noHD
chr15	84240365	84241251	noHD
chr17	18412860	18413420	noHD
chr17	80869489	80870412	noHD
chr19	13994268	13995202	noHD
chrX	53109853	53110463	noHD
chrX	133895760	133896632	noHD
chr1	16911539	16912628	noHD
chr4	155320600	155321370	noHD
chr22	24522043	24522843	noHD
chr1	3382356	3383516	noHD
chr12	48500120	48501060	noHD
chr1	148339885	148340952	noHD
chr2	112059696	112060598	noHD
chr2	33140901	33141628	noHD
chr11	111779635	111780519	noHD
chr20	26188592	26190669	noHD
chr18	9009833	9010758	noHD
chr3	8856022	8856771	noHD
chr4	48917261	48918114	noHD
chr17	34580860	34582485	noHD
chr7	142562197	142563343	noHD
chr5	2983080	2984025	noHD
chr6	168646012	168647289	noHD
chr12	6839463	6840312	noHD
chr12	8975408	8976384	noHD
chr13	114770854	114771621	noHD
chr16	1018105	1019034	noHD
chr20	56465048	56465875	noHD
chr22	42896970	42897887	noHD
chrX	102118455	102119347	noHD
chrX	150094444	150095161	noHD
chr16	3297030	3297949	noHD
chr10	31103516	31104358	noHD
chr17	71289476	71290330	noHD
chr19	16362050	16363025	noHD
chr11	73100852	73101881	noHD
chr21	36579516	36580442	noHD
chr9	117415260	117416222	noHD
chr6	5124990	5125931	noHD
chr9	136116202	136117077	noHD
chr22	22553034	22558584	noHD
chr6	14349849	14350674	noHD
chr17	79073741	79074630	noHD
chr11	16574509	16575174	noHD
chr7	98067028	98067900	noHD
chr12	125256976	125257901	noHD
chr15	41548648	41549394	noHD
chr7	155625301	155626527	noHD
chr16	84336007	84337101	noHD
chr17	47852492	47853584	noHD
chr11	69007694	69008494	noHD
chr4	3431681	3432473	noHD
chr4	3943463	3944391	noHD
chr4	77109416	77110133	noHD
chr9	117229347	117230171	noHD
chr10	127849290	127849958	noHD
chr11	3213149	3214000	noHD
chr11	19889776	19890465	noHD
chr13	21517432	21518319	noHD
chr13	111822607	111823351	noHD
chr14	101236761	101237347	noHD
chr16	1442404	1443173	noHD
chr16	2219425	2220417	noHD
chr17	75375693	75376410	noHD
chr17	79760579	79761314	noHD
chr19	12810447	12811064	noHD
chr19	18368972	18369724	noHD
chr19	18414053	18415053	noHD
chr19	41099759	41100569	noHD
chr20	55591560	55592272	noHD
chr21	45734578	45735246	noHD
chr22	47045423	47046312	noHD
chr11	112045488	112046564	noHD
chr3	122838043	122838810	noHD
chr10	18483119	18483791	noHD
chr2	10279408	10280366	noHD
chr3	171358306	171359037	noHD
chr6	15274714	15275552	noHD
chr7	107885366	107886138	noHD
chr6	36270124	36270849	noHD
chr4	9712680	9713646	noHD
chr11	871164	871880	noHD
chr19	9976484	9977410	noHD
chr8	145786175	145788451	noHD
chr15	80631421	80632332	noHD
chr16	15028352	15029352	noHD
chr7	151517728	151518867	noHD
chr11	44320209	44321131	noHD
chr17	60341967	60342821	noHD
chr12	69605527	69606356	noHD
chr2	131095392	131095936	noHD
chr19	3575944	3576735	noHD
chr6	157551421	157552276	noHD
chr7	73928534	73929353	noHD
chr1	11970784	11971739	noHD
chr6	43821956	43822809	noHD
chr10	87751878	87752777	noHD
chr20	36816435	36817074	noHD
chr1	226373048	226374012	noHD
chr10	89203396	89204227	noHD
chr2	236817868	236818578	noHD
chr3	164914525	164914982	noHD
chr4	187025263	187025922	noHD
chr8	11311109	11312012	noHD
chr8	37134107	37135093	noHD
chr9	140215758	140216642	noHD
chr10	18813682	18814548	noHD
chr10	99299651	99300016	noHD
chr11	67551351	67552217	noHD
chr11	69187573	69188274	noHD
chr12	46518854	46519363	noHD
chr14	105961910	105962498	noHD
chr16	4697146	4697878	noHD
chr16	16427180	16427725	noHD
chr17	38106427	38107112	noHD
chr17	76870985	76871768	noHD
chr17	78226094	78226837	noHD
chr17	79954698	79955512	noHD
chr18	54745262	54745865	noHD
chr20	31366132	31367036	noHD
chr21	44763057	44763880	noHD
chr22	23898651	23899405	noHD
chr22	46856119	46856727	noHD
chrX	152989080	152989630	noHD
chr17	78176052	78176774	noHD
chr2	9815727	9816684	noHD
chr4	39470743	39471684	noHD
chr4	8349058	8349857	noHD
chr7	28887517	28888451	noHD
chr8	7770739	7771491	noHD
chr12	77271813	77272546	noHD
chr22	39642478	39643233	noHD
chr6	91110073	91110850	noHD
chr11	68240523	68241283	noHD
chr11	71241920	71242750	noHD
chr17	77143913	77144917	noHD
chr20	36858000	36858938	noHD
chr3	15419452	15420210	noHD
chr7	142218664	142219689	noHD
chr16	89221048	89221965	noHD
chr1	16904805	16906449	noHD
chr5	177892334	177892973	noHD
chr21	45224853	45225960	noHD
chr19	17909447	17910371	noHD
chr6	16391478	16392400	noHD
chr11	64827776	64828569	noHD
chr16	50315608	50316496	noHD
chr16	85625094	85626023	noHD
chr17	19015180	19016128	noHD
chr17	79074715	79075829	noHD
chr1	786262	787167	noHD
chr7	101385062	101385858	noHD
chr7	128532029	128532868	noHD
chr17	30395785	30396378	noHD
chr22	18601245	18602109	noHD
chr16	1374709	1375765	noHD
chr16	33237086	33241362	noHD
chr16	28978969	28979714	noHD
chr17	71320369	71320946	noHD
chr1	53924130	53925106	noHD
chr16	508044	509143	noHD
chr17	34493019	34494198	noHD
chr2	179063616	179064672	noHD
chr7	129441599	129442417	noHD
chr21	45940175	45941380	noHD
chr1	47855094	47855986	noHD
chr15	41394738	41395699	noHD
chr1	148604159	148605145	noHD
chr1	228252606	228253301	noHD
chr2	232398048	232398855	noHD
chr3	128690054	128690830	noHD
chr3	183949334	183949972	noHD
chr5	73618654	73619461	noHD
chr5	139722773	139723631	noHD
chr6	57037655	57038317	noHD
chr6	89186804	89187651	noHD
chr8	27330542	27331180	noHD
chr8	62381082	62381878	noHD
chr8	142204134	142204990	noHD
chr9	70950634	70951462	noHD
chr9	135231917	135232532	noHD
chr10	134252463	134253355	noHD
chr12	3387525	3388321	noHD
chr12	65675988	65676668	noHD
chr13	111381175	111381848	noHD
chr14	77752874	77753554	noHD
chr14	97581238	97581951	noHD
chr15	60973376	60974263	noHD
chr15	90631546	90632374	noHD
chr16	946832	947499	noHD
chr16	87380068	87380439	noHD
chr16	88507471	88508153	noHD
chr17	18965048	18965790	noHD
chr17	18966666	18967652	noHD
chr17	44024065	44024959	noHD
chr17	71951845	71952849	noHD
chr19	1574560	1575029	noHD
chr19	51471762	51472257	noHD
chr20	45266521	45267161	noHD
chr20	61152774	61153564	noHD
chr22	45287378	45288018	noHD
chrX	38720328	38721017	noHD
chr21	45564357	45565131	noHD
chr9	112027949	112028665	noHD
chr10	35193486	35194207	noHD
chr10	115283812	115284477	noHD
chr19	1934950	1935894	noHD
chr22	19997394	19999440	noHD
chr4	2445990	2446651	noHD
chr8	23848705	23849556	noHD
chr12	105131078	105131888	noHD
chr19	14397312	14398058	noHD
chr1	15353547	15354542	noHD
chr19	3396923	3397697	noHD
chr19	11394580	11395393	noHD
chr19	39377860	39378678	noHD
chr2	43201431	43202168	noHD
chr2	145823315	145824103	noHD
chr7	157074051	157074915	noHD
chr8	144247268	144248142	noHD
chr10	11395075	11396053	noHD
chr11	34341805	34342763	noHD
chr12	92323068	92323717	noHD
chr17	16382063	16383013	noHD
chr17	42118609	42119486	noHD
chrX	9461781	9462642	noHD
chr12	104600980	104601832	noHD
chr5	180528427	180529671	noHD
chr10	6163940	6164885	noHD
chr1	18046269	18047244	noHD
chr18	20934333	20935295	noHD
chr1	29005793	29006777	noHD
chr7	76605949	76606585	noHD
chr16	67613282	67614146	noHD
chr1	161426056	161432280	noHD
chr2	47766488	47767159	noHD
chr1	2094481	2095287	noHD
chr16	89407309	89408175	noHD
chr10	43808007	43808962	noHD
chr16	10478008	10478845	noHD
chr20	61068508	61069315	noHD
chr1	207752507	207753369	noHD
chr8	130606897	130607641	noHD
chr16	84279124	84279994	noHD
chr16	84380506	84381382	noHD
chr19	13450517	13450965	noHD
chr20	45802407	45803106	noHD
chr17	58085322	58086286	noHD
chr16	15647445	15648310	noHD
chr2	87655194	87657213	noHD
chr2	114278169	114278993	noHD
chr2	121661292	121662204	noHD
chr2	127828859	127829536	noHD
chr4	2354747	2355385	noHD
chr5	132642908	132643428	noHD
chr5	133198829	133199504	noHD
chr5	157601520	157602411	noHD
chr5	178598260	178599022	noHD
chr6	96969904	96970616	noHD
chr9	92766994	92767696	noHD
chr9	132260460	132261102	noHD
chr10	102216842	102217505	noHD
chr10	104671756	104672447	noHD
chr11	69545045	69545978	noHD
chr11	120609919	120610688	noHD
chr12	34426842	34427489	noHD
chr12	45626398	45627207	noHD
chr12	96618972	96619688	noHD
chr13	99551329	99551810	noHD
chr14	69065028	69065928	noHD
chr14	93431368	93432158	noHD
chr14	103242158	103242863	noHD
chr16	20451345	20452184	noHD
chr16	89230908	89231659	noHD
chr17	26646597	26647240	noHD
chr17	36832411	36833222	noHD
chr19	2996115	2996817	noHD
chr19	5240063	5240918	noHD
chr19	10926724	10927533	noHD
chr19	16989782	16990357	noHD
chr19	17315654	17316361	noHD
chr20	57987752	57988409	noHD
chr21	46402642	46403286	noHD
chr22	37577437	37578260	noHD
chr22	37724584	37725263	noHD
chr22	38496619	38497151	noHD
chrX	13754131	13754737	noHD
chrX	106137433	106138043	noHD
chr1	12206423	12207201	noHD
chr1	151116627	151117550	noHD
chr1	162582910	162583725	noHD
chr1	226152984	226153877	noHD
chr1	227504469	227505124	noHD
chr2	10494060	10494914	noHD
chr2	28571920	28572595	noHD
chr2	33620505	33621440	noHD
chr2	42665581	42666267	noHD
chr4	6650794	6651644	noHD
chr6	5819974	5820827	noHD
chr6	13396613	13397549	noHD
chr7	2484322	2485281	noHD
chr9	128194229	128195071	noHD
chr10	3580934	3581772	noHD
chr10	50824294	50825200	noHD
chr11	61639408	61640280	noHD
chr11	68738249	68738949	noHD
chr15	66242987	66243652	noHD
chr15	78059020	78060071	noHD
chr16	17356410	17357286	noHD
chr16	24967064	24967938	noHD
chr16	33293464	33294563	noHD
chr16	85520278	85521224	noHD
chr17	14208938	14209743	noHD
chr17	40183822	40184596	noHD
chr18	77772640	77773398	noHD
chr19	421715	422158	noHD
chr19	1599618	1600321	noHD
chr19	4401102	4401662	noHD
chr19	4705860	4706450	noHD
chr20	56107348	56108085	noHD
chr20	61373567	61374296	noHD
